# Supplementary material for: Genetic association study of childhood aggression across raters, instruments, and age
Source: Transl Psychiatry. 2021 Jul 30;11:413. doi: 10.1038/s41398-021-01480-x (PMC8324785; doi:10.1038/s41398-021-01480-x)
Supplement: Supplementary file 2 — Data Set 1 [file 41398_2021_1480_MOESM2_ESM.xlsx]

## Sheet: Supp Table 1
Supplementary Table 1. Cohort descriptions
Full name	Abbreviation	Country	Ascertainment
Amsterdam Born Children and their Development Study	ABCD	the Netherlands	population-based
Avon Longitudinal Study of Parents and Children	ALSPAC	United Kingdom	population-based (family-based birth cohort)
Brain dEvelopment and Air polluTion ultrafine particles in scHool childrEn	BREATHE	Spain	population-based
Child and Adolescent Twin Study in Sweden	CATSS	Sweden	population-based (twin families)
Christchurch Health and Development Study	CHDS	New Zealand	population-based (birth cohort)
Collaborative Studies on the Genetics of Alcoholism	COGA	United States of America	families with member(s) affected by alcoholism
Copenhagen Prospective Studies on Asthma in Childhood 2010	COPSAC2010	Denmark	population-based (birth cohort)
Dunedin Multidisciplinary Health and Development Study	Dunedin	New Zealand	population-based (birth cohort)
Environmental Risk Longitudinal Twin Study	E-Risk	United Kingdom	population-based (birth cohort)
Finnish Twin Cohort	FinnTwin	Finland	population-based (twin families)
Generation R Study	Gen-R	the Netherlands	population-based
German Infant study on the influence of Nutrition Intervention PLUS environmental and genetic influences on allergy developpment / The influence of Life-style factors on the development of the Immune Ssytem and Allergies in East and West Germany	GINIplus/LISA	Germany	population-based (birth cohort)
Great Smoky Mountains Study	GSMS	United States of America	population-based
Institute for Behavioral Genetics	IBG	United States of America	population-based (twin families) and clinically ascertained
Infancia y Medio Ambiente	INMA	Spain	population-based (pregnancy cohorts)
Impact of Neurodevelopmental disorders and School performance: genes and environment	INSchool	Spain	population-based
Minnesota Center for Twin and Family Research	MCTFR	United States of America	population-based (twin / [adoptive] sibling families)
Norwegian Mother, Father and Child Cohort Study	MoBa	Norway	population-based (pregnancy cohort)
Michigan State University Twin Register	MSUTR	United States of America	population-based (twin families)
Mater University of Queensland Study of Pregnancy	MUSP	Australia	population-based (pregnancy cohort)
Northern Finland Birth Cohort 1986	NFBC1986	Finland	population-based (pregnancy cohort)
Netherlands Twin Register	NTR	the Netherlands	population-based (twin families)
Queensland Institute of Medical Research	QIMR	Australia	population-based (twin families)
Western Australian Pregnancy Cohort (Raine) Study	Raine	Australia	population-based (pregnancy cohort)
Swedisch Twin study of CHild and Adolescent Development	TCHAD	Sweden	population-based (twin families)
Twin Early Development Study	TEDS	United Kingdom	population-based (twin families)
TRacking Adolescents' Individual Lives Survey	TRAILS	the Netherlands	population-based
Virginia Twin Study of Adolescent Behavioral Development	VTSABD	United States of America	population-based (twin families)
Young Finns Study	YFS	Finland	population-based (birth cohort)

## Sheet: Supp Table 2
Supplementary Table 2. Maximum contribution of each cohort. Nunique=number of unique individuals; NGWASs=number of GWASs; Nobs=total number of observations
Cohort	Nunique	NGWASs	Nobs
ABCD	1152	5	4471
ALSPAC	7304	7	33978
BREATHE	1296	1	1296
CATSS	8886	13	51964
CHDS	626	4	2429
COGA	6707	2	8533
COPSAC2010	459	1	459
Dunedin	908	3	2477
E-Risk	1853	1	1853
FinnTwin	1139	5	4982
Gen-R	2654	8	14049
GINIplus/LISA	1439	2	2583
GSMS	692	4	2350
IBG	1052	4	2519
INMA	554	1	554
INSchool	3557	21	15808
MCTFR	3097	3	5368
MoBa	8195	4	22680
MSUTR	1329	4	5592
MUSP	1242	3	3624
NFBC1986	3432	1	3432
NTR	6226	16	52667
QIMR	10707	1	10707
Raine	1484	4	5408
TCHAD	1016	5	4252
TEDS	6554	26	49977
TRAILS	1354	9	10655
VTSABD	787	4	2248
YFS	1784	1	1784
Total	87485	163	328699

## Sheet: Supp Table 3
Supplementary Table 3. Overview of used instruments. ASEBA=Achenbach System of Empirically Based Assessment; DSM=Diagnostic and Statistical Manual of Mental Disorders
Instrument	Scale	Reference
Adult Behavior CheckList (ASEBA; ABCL)	Aggressive behavior	Achenbach, T. M., Ivanova, M. Y., & Rescorla, L. A. (2017). Empirically based assessment and taxonomy of psychopathology for ages 1½–90+ years: developmental, multi-informant, and multicultural findings. Comprehensive psychiatry, 79, 4-18.
Adult Self-Report (ASEBA; ASR)	Aggressive behavior	Achenbach, T. M., Ivanova, M. Y., & Rescorla, L. A. (2017). Empirically based assessment and taxonomy of psychopathology for ages 1½–90+ years: developmental, multi-informant, and multicultural findings. Comprehensive psychiatry, 79, 4-18.
Autism-Tics, ADHD and other Comorbidities inventory (A-TAC)	Conduct disorder	Hansson, S. L., Svanströmröjvall, A., Rastam, M., Gillberg, C., Gillberg, C., & Anckarsäter, H. (2005). Psychiatric telephone interview with parents for screening of childhood autism–tics, attention-deficit hyperactivity disorder and other comorbidities (A-TAC): preliminary reliability and validity. The British Journal of Psychiatry, 187(3), 262-267.
Autism-Tics, ADHD and other Comorbidities inventory (A-TAC)	Oppositional defiant disorder	Hansson, S. L., Svanströmröjvall, A., Rastam, M., Gillberg, C., Gillberg, C., & Anckarsäter, H. (2005). Psychiatric telephone interview with parents for screening of childhood autism–tics, attention-deficit hyperactivity disorder and other comorbidities (A-TAC): preliminary reliability and validity. The British Journal of Psychiatry, 187(3), 262-267.
Beck Depression Inventory (BDI)	Delinquent behavior	Gibson, H. B. (1967). Self-reported delinquency among schoolboys, and their attitudes to the police. British Journal of Social and Clinical Psychology, 6, 168-173.
Behavior Problems Inventory (BPI)	Hostility	Rojahn, J., Matson, J. L., Lott, D., Esbensen, A. J., & Smalls, Y. (2001). The Behavior Problems Inventory: An instrument for the assessment of self-injury, stereotyped behavior, and aggression/destruction in individuals with developmental disabilities. Journal of autism and developmental disorders, 31(6), 577-588.
Brief Problem Monitor (ASEBA; BPM)	Aggressive behavior	Achenbach, T. M., Ivanova, M. Y., & Rescorla, L. A. (2017). Empirically based assessment and taxonomy of psychopathology for ages 1½–90+ years: developmental, multi-informant, and multicultural findings. Comprehensive psychiatry, 79, 4-18.
Buss-Perry	Aggression	Buss, A. H., & Perry, M. (1992). The aggression questionnaire. Journal of personality and social psychology, 63(3), 452.
Child and Adolescent Psychiatric Assessment (CAPA)	Oppositional defiant disorder / Conduct disorder	Angold A, Costello EJ, The Child and Adolescent Psychiatric Assessment (CAPA). J Am Acad Child Adolesc Psychiatry, 2000. 39(1): p. 39-48.
Child Behavior CheckList (ASEBA; CBCL)	Aggressive behavior	Achenbach, T. M., Ivanova, M. Y., & Rescorla, L. A. (2017). Empirically based assessment and taxonomy of psychopathology for ages 1½–90+ years: developmental, multi-informant, and multicultural findings. Comprehensive psychiatry, 79, 4-18.
Devereux Child Behavior Scale	Aggressive behavior	Spivack, G., & Spotts, J. (1965). The Devereux Child Behavior Scale: Symptom behaviors in latency age children. American Journal of Mental Deficiency.
Diagnostic Interview Schedule for Children (DISC)	Aggressive ODD/CD	Costello A, Edelbrock C, Kalas R, Kessler M, Klaric SA (1982) Diagnostic Interview Schedule for Children (DISC). Bethesda, MD: NIMH
Disruptive Behaviour Disorder Rating Scale (DBD-RS)	Oppositional defiant disorder / Conduct disorder	Silva RR, Alpert M, Pouget E, Silva V, Trosper S, Reyes K, & Dummit S. (2005). A rating scale for disruptive behaviour disorders, based on the DSM-IV item pool. Psychiatric Quarterly 76: 327-339.
DSM-III	Conduct disorder	Spitzer, R. L., & Williams, J. B. (1980). Diagnostic and statistical manual of mental disorders. In American psychiatric association.
DSM-IV	Conduct disorder	Frances, A., Mack, A. H., Ross, R., & First, M. B. (2000). The DSM-IV classification and psychopharmacology. American College of Neuropsychopharmachology: Washington, DC.
DSM-IV	Oppositional defiant disorder	Frances, A., Mack, A. H., Ross, R., & First, M. B. (2000). The DSM-IV classification and psychopharmacology. American College of Neuropsychopharmachology: Washington, DC.
Self-Report Early DelinquencyScale (SRED)	Aggressive ODD/CD	Moffitt TE, Silva PA (1988). Self reported delinquency: results from an instrument for New Zealand. Australian and New Zealand Journal of Criminology 21:227-240.
Life History of Aggression (LHA)		Coccaro, E. F., Berman, M. E., & Kavoussi, R. J. (1997). Assessment of life history of aggression: development and psychometric characteristics. Psychiatry research, 73(3), 147-157.
Multidimensional Peer Nomination Inventory (MPNI)	Aggression	Pulkkinen, L., Kaprio, J., & Rose, R. J. (1999). Peers, teachers and parents as assessors of the behavioural and emotional problems of twins and their adjustment: the Multidimensional Peer Nomination Inventory. Twin Research and Human Genetics, 2(4), 274-285.
Multidimensional Personality Questionnaire (MPQ)	Aggression	Patrick, C. J., Curtin, J. J., & Tellegen, A. (2002). Development and validation of a brief form of the Multidimensional Personality Questionnaire (MPQ). Psychological Assessment, 14, 150-163.
Reactive–Proactive aggression Questionnaire (RPQ)		Raine, A., Dodge, K., Loeber, R., Gatzke-Kopp, L., Lynam, D., Reynolds, C., ... & Liu, J. (2006). The reactive–proactive aggression questionnaire: Differential correlates of reactive and proactive aggression in adolescent boys. Aggressive Behavior: Official Journal of the International Society for Research on Aggression, 32(2), 159-171.
Revised Behavior Problem Checklist (RBPC)	Socialised aggression	Quay, H. C., & Peterson, D. R. (1987). Manual for the revised behavior problem checklist. Department of Psychology, University of Miami.
Revised Behavior Problem Checklist (RBPC)	Aggressive ODD/CD	Quay, H. C., & Peterson, D. R. (1987). Manual for the revised behavior problem checklist. Department of Psychology, University of Miami.
Rutter/Conners	Aggression / ODD	Conners CK (1970). Symptom patterns in hyperkinetic, neurotic and normal children. Child Development, 41, 667-682.; Rutter M, Tizard J, Whitmore K (Eds) (1970). Education, health and behaviour. London: Longman
Strengths and Difficulties Questionnaire (SDQ)	Conduct problems	Goodman, R. (1997). The Strengths and Difficulties Questionnaire: a research note. Journal of child psychology and psychiatry, 38(5), 581-586.
Teacher Report-Form (ASEBA; TRF)	Aggressive behavior	Achenbach, T. M., Ivanova, M. Y., & Rescorla, L. A. (2017). Empirically based assessment and taxonomy of psychopathology for ages 1½–90+ years: developmental, multi-informant, and multicultural findings. Comprehensive psychiatry, 79, 4-18.
Young Adult Self-Report (ASEBA; YASR)	Aggressive behavior	Achenbach, T. M., Ivanova, M. Y., & Rescorla, L. A. (2017). Empirically based assessment and taxonomy of psychopathology for ages 1½–90+ years: developmental, multi-informant, and multicultural findings. Comprehensive psychiatry, 79, 4-18.
Young Finns Study (YFS)	Aggressive behavior	Hakulinen, C., Jokela, M., Hintsanen, M., Merjonen, P., Pulkki-Råback, L., Seppälä, I., ... & Raitakari, O. T. (2013). Serotonin receptor 1B genotype and hostility, anger and aggressive behavior through the lifespan: the Young Finns study. Journal of behavioral medicine, 36(6), 583-590.
Youth Self-Report (ASEBA; YSR)	Aggressive behavior	Achenbach, T. M., Ivanova, M. Y., & Rescorla, L. A. (2017). Empirically based assessment and taxonomy of psychopathology for ages 1½–90+ years: developmental, multi-informant, and multicultural findings. Comprehensive psychiatry, 79, 4-18.

## Sheet: Supp Table 4
Supplementary Table 4. Overview of genotyping arrays
Cohort	Array(s)
ABCD	Illumina HumanCoreExomeChip
ALSPAC	Illumina Human Hap 550-quad
BREATHE	Illumina HumanCore BeadChip WG-330-1101
CATSS	Illumina PsychArray - Infinium Core-24 BeadChip (265,000 markers) - Infinium Exome-24 BeadChip (245,000 markers) - 50,000 markers associated with common psychiatric disorders
CHDS	Illumina Human660W-Quad v1
COGA	Illumina Human 1M Illumina Human OmniExpress 12V1 Illumina 2.5M Smokescreen
COPSAC2010	Illumina HumanOmniExpressExome-8v1-2
Dunedin	Illumina OmniExpress12v1.1
E-Risk	Illumina OmniExpress24v1.1
FinnTwin	CCC: Illumina Human670-QuadCustom v1 A FTALCO: Illumina Human670-QuadCustom v1 A FT: Illumina HumanCoreExome-12 v1.1 A gftmp: Illumina HumanCoreExome-12 v1.0 A KAP: Illumina HumanCoreExome-24 v1.0 A
Gen-R	Illumina 610K Quad Chip (cord blood at birth) Illumina 660k Quad Chip (venous blood at follow-up collection)
GINIplus/LISA	Affymetrix 5.0 Affymetrix 6.0
GSMS	Illumina Human660W-Quad v1
IBG	Axiom Precision Medicine Research Array Affymetrix Genome-Wide Human SNP Array 6.0
INMA	Illumina HumanOmni1-Quad Beadchip
INSchool	Infinium Global Screening Array v2.0 PsychChip v1.0
MCTFR	Illumina Human660W-Quad
MoBa	Illumina HumanCoreExome-12 Illumina HumanCoreExome-24
MSUTR	Illumina HumanCoreExome
MUSP	PsychChip v1.0
NFBC1986	Illumina HumanOmniExpressExome-8v1.2
NTR	Perlegen Affymetrix Affymetrix 6.0 Affymetrix Axiom Illumina 660 Illumina 1M Illumina GSA GoNL sequence
QIMR	Illumina - GSAMD - GSA Avera - OmniExpress - Omni2.5 - Core+Exome - PsychArray - 317K - 370K duo - 370K quad - 610K quad - 660K/670K quad
Raine	Illumina Human 660W Quad Array
TCHAD	Illumina PsychArray - contains: - Infinium Core-24 BeadChip (265,000 markers) - Infinium Exome-24 BeadChip (245,000 markers) - 50,000 markers associated with common psychiatric disorders
TEDS	Illumina HumanOmniExpressExome-8v1.2 AffymetrixGeneChip 6.0 SNP
TRAILS	Illumina Cyto SNP12 v2 + TaqMan
VTSABD	Illumina Human660W-Quad v1
YFS	Illumina BeadChip Human670K

## Sheet: Supp Table 5
Supplementary Table 5. Pre-imputation quality control of genotypes. MAF=minor allele frequency; HWE=Hardy-Weinberg Equilibrium; SD=standard deviations 1 Filters were applied again after imputation
	Variant filters				Sample filters
Cohort	Call rate	MAF	HWE P-value	Other	Call rate	Heterozygosity	Other
ABCD	0.95	0.01	1e-06		0.95	+/- 3 SD from mean	relatedness, duplicates
ALSPAC	0.99	0.01	5e-07		0.97	0,0375 < F < 0,27	relatedness, duplicates
BREATHE	0.95	0.01	1e-06	LRR SD < 0,3	0.97	+/- 4 SD from mean	relatedness
CATSS	0.98	0.01	1e-06	>10% discordant genotypes among cross-batch duplicate samples; discordant genotype among MZ twins; absolute allele frequency difference >10% compared to 1000G EUR	0.98	-0,2 < F < 0,2	+/- 6 SD from mean of average sample relatedness
CHDS	0.95	0.01	1e-08	strand ambiguity	0.9	+/- 5 SD from mean	relatedness
COGA	0.95	0.03	0.0001	non A/T or C/G alleles were used for imputation	0.95	NA	duplicates
COPSAC2010	0.98	0.01	1e-06		0.95	0,0375 < F < 0,27	relatedness, duplicates
Dunedin	0.98	0.01	0.05	> 3 genotype clusters; ≥1 replication errors among cross-batch duplicates; Cluster Separation metric < 0,3; heterozgyote genotype cluster intensity < 0,25; AB T mean < 0,2 or >0,8; sex inappropriate calls on sex chromosomes	0.98	-0,11 < Het Excess < 0,12
E-Risk	0.98	0.01	0.05	> 3 genotype clusters; ≥1 replication errors among cross-batch duplicates; Cluster Separation metric < 0,3; heterozgyote genotype cluster intensity < 0,25; AB T mean < 0,2 or >0,8; sex inappropriate calls on sex chromosomes	0.98	-0,11 < Het Excess < 0,12
FinnTwin	0.98	0.01	1e-06		0.97	+/- 3 SD from mean; +/- 4 SD from mean; -0,03 < F < 0,05
Gen-R	0.95	0.01	1e-07		0.975	+/- 4 SD from mean	relatedness, duplicates
GINIplus/LISA	0.95	0.01	1e-05		0.95	+/- 4 SD from mean
GSMS	0.95	0.01	1e-08	strand ambiguity	0.9	+/- 5 SD from mean	relatedness
IBG	0.95	0.01	NA		0.99	NA
INMA	0.95	0.01	1e-06	LRR SD < 0,3	0.98	+/- 4 SD from mean	relatedness
INSchool	0.95	0.01	1e-06		0.95	-0,2 < F < 0,2	relatedness (pi > 0,2)
MCTFR	0.99	0.01	1e-06	>2 Mendelian inconsistencies across families	0.99	Y	GenCall 50 score < 0,9009; GenCall 10 score < 0,75; failure to confirm genetic relationship with other genotyped relatives
MoBa 1	0.98	0.005	1e-06		0.98	+/- 3 SD from mean	cryptic relatedness (pi > 15%); removed individuals of non-European ancestry based on visual inspectino of PC plot with HapMap populations; removed individuals with mismatched sex; removed famiies with >5% Mendelian errors
MSUTR	0.99	0.05	1e-06		0.95	-0,2 < F < 0,2
MUSP	0.95	0.01	1e-06	strand ambiguity	0.95	Y	relatedness (pi > 0,2)
NFBC1986	0.99	NA	0.0001		0.95	Y	relatedness (pi > 0,2)
NTR	0.95	0.01	1e-05	strand ambiguity; number of Mendelian errors > 20; +/- 3 SD from mean Mendelian error rate	0.9	-0,1 < F < 0,1
QIMR	0.95	0.01	1e-06	Illumina-recommended tests on GenTrain score; chip-family-specific exclusions	0.97		relatedness
Raine	0.95	0.01	1e-06	strand ambiguity	0.95	h>0,32	cryptic relatedness (pi ≥ 0,1875)
TCHAD	0.98	0.01	1e-06	>10% discordant genotypes among cross-batch duplicate samples; discordant genotype among MZ twins; absolute allele frequency difference >10% compared to 1000G EUR	0.98	-0,2 < F < 0,2	+/- 6 SD from mean of average sample relatedness
TEDS	0.98	0.01	1e-05		0.98	-0,1 < F < 0,1	relatedness (KING kinship coefficient < 0,0884 [r~=0,25])
TRAILS	0.95	0.01	0.0001		0.95	+/- 4 SD from mean	relatedness (pi > 0,35)
VTSABD	0.95	0.01	1e-08	strand ambiguity	0.9	+/- 5 SD from mean	relatedness
YFS	0.95	0.01	1e-06		0.95	Y	relatedness (pi > 0,2)

## Sheet: Supp Table 6
Supplementary Table 6. Imputation reference panel and software
Cohort	Reference panel	Software
ABCD	1000 Genomes Phase 1 Version 3, global	IMPUTE v2
ALSPAC	1000 Genomes Phase 1 Version 3, global	IMPUTE v2
BREATHE	1000 Genomes Phase 1 Version 3, European	IMPUTE v2
CATSS	1000 Genomes Phase 3 Version 5, European	Minimac3 / MACH
CHDS	1000 Genomes Phase 3 Version 5, European	IMPUTE v2
COGA	1000 Genomes Phase 3 Version 5, European	Minimac3 / MACH
COPSAC2010	1000 Genomes Phase 3 Version 5, European	Minimac3 / MACH
Dunedin	1000 Genomes Phase 3 Version 5, European	IMPUTE v2
E-Risk	1000 Genomes Phase 3 Version 5, European	IMPUTE v2
FinnTwin	1000 Genomes Phase 3 Version 5, global	Minimac3 / MACH
Gen-R	1000 Genomes Phase 3 Version 5, European	MACH
GINIplus/LISA	1000 Genomes Phase 3 Version 5, European	IMPUTE v2
GSMS	1000 Genomes Phase 3 Version 5, European	IMPUTE v2
IBG	1000 Genomes Phase 3 Version 5, European	Minimac3 / MACH
INMA	1000 Genomes Phase 1 Version 3, European	IMPUTE
INSchool	1000 Genomes Phase 3 Version 5, European	IMPUTE v2
MCTFR	1000 Genomes Phase 1 Version 3, European	MACH
MoBa	1000 Genomes Phase 3 Version 5, global	IMPUTE v2
MSUTR	1000 Genomes Phase 3 Version 5, European	Minimac3 / MACH
MUSP	1000 Genomes Phase 3 Version 5, European	Minimac3 / MACH
NFBC1986	1000 Genomes Phase 3 Version 5, European	IMPUTE
NTR	1000 Genomes Phase 3 Version 5, European	Minimac3 / MACH
QIMR	1000 Genomes Phase 3 Version 5, global	Minimac3 / MACH
Raine	1000 Genomes Phase 3 Version 5, European	Minimac3 / MACH
TCHAD	1000 Genomes Phase 3 Version 5, European	Minimac3 / MACH
TEDS	1000 Genomes Phase 3 Version 5, European	MACH
TRAILS	1000 Genomes Phase 1 Version 3, European	IMPUTE v2
VTSABD	1000 Genomes Phase 3 Version 5, European	IMPUTE v2
YFS	1000 Genomes Phase 1 Version 3, global	IMPUTE

## Sheet: Supp Table 7
Supplementary Table 7. List of covariates. PC=principal component; GRM=genetic relatedness matrix
Cohort	Covariates
ABCD	sex, Z(age), first five ancestry-based PCs
ALSPAC	sex, Z(age), first five ancestry-based PCs
BREATHE	sex, Z(age), Z(age2)
CATSS	sex, Z(age), first five ancestry-based PCs
CHDS	sex, first five ancestry-based PCs
COGA	sex, Z(age), first five ancestry-based PCs
COPSAC2010	sex, Z(age), first five ancestry-based PCs
Dunedin	sex, Z(age), first five ancestry-based PCs
E-Risk	sex, Z(age), first five ancestry-based PCs
FinnTwin	Z(age), sex, kinship matrix
Gen-R	sex, Z(age), first five ancestry-based PCs
GINIplus/LISA	sex, Z(age), first five ancestry-based PCs
GSMS	age, sex, first five ancestry-based PCs
IBG	age, sex, first five ancestry-based PCs, 2 GRMs, site (when required)
INMA	sex, cohort, Z(age), Z(age2)
INSchool	sex, Z(age), first five ancestry-based PCs
MCTFR	sex, Z(age), first five ancestry-based PCs
MoBa	sex, first five ancestry-based PCs
MSUTR	sex, Z(age), first five ancestry-based PCs
MUSP	sex, Z(age), first five ancestry-based PCs
NFBC1986	sex, Z(age), first five ancestry-based PCs
NTR	age, sex, genotyping array, first five ancestry-based PCs, 2 GRMs
QIMR	age, sex, first five ancestry-based PCs, genotyping chip
Raine	sex, Z(age), first five ancestry-based PCs
TCHAD	sex, Z(age), first five ancestry-based PCs
TEDS	sex, Z(age), first five ancestry-based PCs
TRAILS	sex, Z(age), first five ancestry-based PCs
VTSABD	age, sex, first five ancestry-based PCs, 2 GRMs
YFS	sex, Z(age), first five ancestry-based PCs

## Sheet: Supp Table 8
Supplementary Table 8. Descriptives of phenotypic distributions per GWAS. 1selected items
Cohort	Rater	Age			N	%male	Phenotype	Mean	Variance	Skewness	Kurtosis
		mean	min	max				Overall
ABCD	M	5.12	5.00548	6.47945	1152	0.485	SDQ	1.00174	1.543	1.46792	2.21333
ABCD	M	11.55	10.7836	13.0466	816	0.483	SDQ	0.805147	1.4945	2.20216	6.64031
ABCD	S	11.55	10.7836	13.0466	878	0.483	SDQ	1.33485	1.48638	1.19293	2.1636
ABCD	T	5.12	5.00548	6.47945	999	0.485	SDQ	0.708709	1.37098	2.02982	4.55656
ABCD	T	11.55	10.7836	13.0466	626	0.483	SDQ	1.19808	0.1911	2.19345	4.96848
ALSPAC	M	6.78554	6.66667	8.16667	5611	0.51	SDQ	1.59009	2.08114	0.96226	3.92142
ALSPAC	M	9.64536	9.5	11	5666	0.505	SDQ	1.25644	1.92452	1.43474	5.80507
ALSPAC	M	11.7172	11.5833	13.8333	5261	0.497	SDQ	1.19863	1.99533	1.55421	6.05204
ALSPAC	M	13.1589	12.9167	16.0833	5063	0.497	SDQ	1.23484	1.97981	1.51725	6.13461
ALSPAC	M	16.8381	16.5	18.3333	4159	0.483	SDQ	1.00673	1.79601	1.95319	8.26395
ALSPAC	T	8.38098	7.75	8.91667	3748	0.503	SDQ	0.68543	1.82709	2.59886	10.6775
ALSPAC	T	11.3711	10.8333	11.9167	4470	0.501	SDQ	0.78143	2.29122	2.57614	10.5474
BREATHE	M	9.22287	7.524	11.633	1296	0.52117	SDQ	1.64197	2.264	1.03872	4.30441
CATSS	F	9	8	10	1330	0.508271	A-TAC - CD	0.0609023	0.05686	4.83249	26.3482
CATSS	F	9	8	10	1330	0.508271	A-TAC - ODD	0.357519	0.473852	2.7019	8.93596
CATSS	F	15	14	16	1044	0.532567	SDQ	5.98851	1.66813	1.98462	6.20307
CATSS	F	18	17	19	903	0.543743	ABCL	18.3865	8.65201	1.96139	8.45943
CATSS	M	9	8	10	8674	0.497003	A-TAC - CD	0.0836408	0.104182	5.6897	42.1848
CATSS	M	9	8	10	8674	0.497003	A-TAC - ODD	0.424545	0.628083	2.49476	7.19499
CATSS	M	12	11	12	2949	0.495761	A-TAC - CD	0.0727365	0.087228	6.12229	49.7614
CATSS	M	12	11	12	2948	0.495929	A-TAC - ODD	0.39671	0.594604	2.55064	7.24521
CATSS	M	15	14	16	4822	0.49046	SDQ	5.88262	1.46475	1.84559	4.83239
CATSS	M	18	17	19	3170	0.476341	ABCL	18.6082	10.1494	1.98246	8.04766
CATSS	S	15	14	16	5996	0.471981	RPQ	28.3789	21.6989	1.40848	3.58163
CATSS	S	15	14	16	6033	0.473396	SDQ	6.67396	2.01354	1.05155	1.7776
CATSS	S	18	17	19	4091	0.443901	LHA	18.9797	40.9583	1.20313	2.09801
CHDS	M	10	10	10	616	0.4838	Rutter/Conners	3.19805	12.9103	1.73847	6.8645
CHDS	M	13	13	13	611	0.4829	Rutter/Conners	3.92635	20.8192	1.94089	7.70287
CHDS	M	16	16	16	604	0.4834	RBPC-SRED-DISC	0.365894	1.24733	4.34138	25.8903
CHDS	S	16	16	16	598	0.485	SRED-DISC	0.851171	2.6562	2.47107	9.51492
COGA	S	Retrospective	11	60	6463	0.466	DSM-IV - CD	1.06885	2.00625	1.86841	4.63299
COGA	S	Retrospective	12	60	2070	0.486	DSM-IV - ODD	1.58599	3.78646	1.26793	0.813272
COPSAC2010	M	8	7	9	459	0.511	SDQ	1.089	1.745	1.51	5.448
Dunedin	M	13	13	13	754	0.509284	RBPC - SA	1.09759	4.20582	4.0811	26.2529
Dunedin	M	15	15	15	861	0.511034	RBPC - SA	1.95364	8.27029	2.62626	8.43455
Dunedin	S	18	18	18	862	0.509281	MPQ	34.0311	511.609	0.584199	-0.270363
E-Risk	S	18	18	18	1853	0.481382	DSM-IV - CD	2.10685	5.11169	1.25766	1.20573
FinnTwin	F	11.7834	11.19	12.57	1081	0.460685	MPNI	0.583395	0.159701	0.950803	4.19862
FinnTwin	S	14.1978	14	14.98	980	0.456122	MPNI	0.479194	0.132527	1.09193	4.47176
FinnTwin	S	17.6092	17.22	18.33	1014	0.444773	MPNI	0.765365	0.212728	0.974839	4.44672
FinnTwin	T	11.5428	10.08	12.3	1078	0.453618	MPNI	0.625315	0.39912	1.07966	3.62929
FinnTwin	T	14.2322	14	15.58	829	0.446321	MPNI	0.306622	0.200337	1.96436	6.92864
Gen-R	F	3.05094	2.928	4.174	1686	0.5122	CBCL	7.61132	27.1345	0.703425	0.260331
Gen-R	F	9.78672	8.561	11.83	1524	0.4954	CBCL	2.95852	13.7998	1.9619	4.6408
Gen-R	M	3.0408	2.848	4.064	1889	0.5161	CBCL	6.55064	24.2951	1.05009	1.60418
Gen-R	M	6.00089	4.894	9.078	2043	0.5135	CBCL	5.46744	27.6775	1.57953	3.33544
Gen-R	M	9.70363	8.684	12.47	1864	0.4965	CBCL	2.86908	13.8452	2.25087	6.92961
Gen-R	S	6.09002	4.83	9.043	2045	0.5037	BPI	51.8411	102.716	1.56974	3.30659
Gen-R	S	9.83285	8.616	12.47	1678	0.4976	BPM	1.88478	3.68575	1.30432	2.1923
Gen-R	T	6.66055	4.3	9.892	1320	0.5337	TRF	1.88683	16.8009	3.45569	14.5328
GINIplus/LISA	M	10.0383	9.16632	11.7618	1389	0.522863	SDQ	1.68701	2.30808	1.02721	4.22467
GINIplus/LISA	S	15.214	14.2382	17.9685	1194	0.522863	SDQ	1.67399	1.63217	1.07433	4.65214
GSMS	M	12.86	12	14.84	605	0.554	CAPA	1.1438	2.92465	2.03293	4.51435
GSMS	M	15.49	15	17.8	570	0.542	CAPA	0.777193	2.63744	2.86105	9.16367
GSMS	S	12.86	12	14.84	605	0.554	CAPA	0.641322	1.71054	3.11752	13.1647
GSMS	S	15.49	15	17.8	570	0.542	CAPA	0.719298	2.20226	3.0608	11.3507
IBG	M	8.13767	7	9	523	0.502868	CBCL	6.174	28.167	1.03861	0.827983
IBG	M	11.0141	10	12	566	0.524735	CBCL	5.61307	30.496	1.42689	2.57268
IBG	M	13.9969	13	15	653	0.552833	CBCL	5.77182	39.8083	1.55893	2.30805
IBG	M	16.3398	16	18	777	0.606178	CBCL	5.83012	42.2391	1.73908	3.50608
INMA	M	7.08326	5.747	8.548	554	0.521661	SDQ	1.91155	2.78963	0.927923	3.5011
INSchool	F	6.77	5	8	683	0.496	CBCL	7.11	29.435	1.05	1.51
INSchool	F	6.78	5	8	657	0.502	SDQ	4.48	1.793	-0.99	3.4
INSchool	F	11.56	9	17	849	0.524	SDQ	4.7	1.405	1.01	12.38
INSchool	F	11.58	9	17	868	0.517	CBCL	6.51	29.941	1.24	1.93
INSchool	M	6.37	5	7	811	0.464	CBCL	7.34	29.899	0.95	0.85
INSchool	M	6.38	5	7	776	0.466	SDQ	4.49	2.18	0.97	2.47
INSchool	M	9.04	8	10	736	0.51	CBCL	6.79	31.102	1.3	2.11
INSchool	M	9.05	8	10	725	0.509	SDQ	4.79	1.04	1.41	1.8
INSchool	M	10.26	6	17	735	0.763	CBCL	6.75	32.482	1.43	2.9
INSchool	M	10.26	6	17	700	0.763	SDQ	4.82	0.979	1.27	1.5
INSchool	M	12.74	11	17	951	0.514	CBCL	6.68	33.239	1.3	2.1
INSchool	M	12.74	11	17	928	0.525	SDQ	4.72	1.61	0.42	9.18
INSchool	S	13.09	11	17	864	0.49	YSR	7.73	24.497	1.03	1.68
INSchool	T	6.4	5	7	549	0.508	TRF	4.88	52.506	2.12	5.09
INSchool	T	6.4	5	7	545	0.508	SDQ	0.93	2.001	1.81	3.6
INSchool	T	9.06	8	10	643	0.49	TRF	3.9	42.429	2.2	4.64
INSchool	T	9.07	8	10	632	0.492	SDQ	0.88	2.081	1.97	3.95
INSchool	T	10.26	6	17	805	0.76	TRF	5.37	54.515	1.82	3.03
INSchool	T	10.26	6	17	772	0.764	SDQ	1.27	2.737	1.48	1.9
INSchool	T	12.75	11	17	790	0.532	TRF	3.85	39.244	2.19	5.01
INSchool	T	12.75	11	17	789	0.539	SDQ	1.11	2.472	1.67	2.95
MCTFR	S	11.7764	10.74	13	1932	0.476732	BDI	1.26991	5.75019	7.17162	85.663
MCTFR	S	14.8887	13.57	16.75	1277	0.462862	BDI	4.7154	26.1772	1.98235	4.80858
MCTFR	S	17.8378	16.55	20.34	2159	0.447478	BDI	4.82786	24.1537	1.81611	4.23883
MoBa	M	1.5	1.5	1.5	7402	0.5139	CBCL 1	2.05485	2.29344	0.733517	0.512767
MoBa	M	3	3	3	6016	0.5115	CBCL 1	2.31516	2.57863	0.767246	0.326871
MoBa	M	5	5	5	4715	0.516	CBCL 1	1.19364	1.49517	1.14851	1.35164
MoBa	M	8	8	8	4547	0.5187	DBD-RS	4.1148	16.3023	1.90751	6.04735
MSUTR	F	7.9996	6	11	1406	0.4957	ASR	4.55192	14.9877	1.16048	1.4836
MSUTR	F	8.01921	6	11	1428	0.4958	CBCL	4.46709	19.1909	1.35761	2.07239
MSUTR	M	8.06149	6	11	1615	0.5065	CBCL	4.41734	23.0426	1.80925	3.98416
MSUTR	T	8.03006	6	11	1143	0.5004	TRF	1.56605	12.6662	3.60601	17.0085
MUSP	M	5.554	4.052	8.011	1173	0.3947	CBCL	5.76272	11.3852	0.768943	3.71437
MUSP	M	13.91	12.11	15.22	1225	0.3878	CBCL	7.59673	33.0039	1.05848	4.16425
MUSP	T	13.91	12.11	15.22	1226	0.3874	YSR	9.29037	25.1825	0.699312	3.41513
NFBC1986	S	16.01	14.9	16.9	3432	0.488	YSR	6.29077	17.976	1.14246	5.13541
NTR	F	3.36591	2.91855	4.49829	3575	0.474685	CBCL	9.57119	38.9316	0.696791	0.240927
NTR	F	5.69199	4.63244	9.42642	4660	0.469099	Devereux	12.3163	13.657	0.772717	0.466786
NTR	F	7.4969	5.63176	8.99658	3829	0.470097	CBCL	4.46331	22.0136	1.52204	2.65685
NTR	F	10.0231	9.00205	10.9952	3568	0.464966	CBCL	3.80157	18.5264	1.70031	3.63647
NTR	F	12.1147	11.0089	13.9849	2748	0.452693	CBCL	3.36354	16.878	1.89451	4.32834
NTR	M	3.3494	2.82272	4.87611	4893	0.475169	CBCL	10.3895	45.2411	0.61996	0.0504722
NTR	M	5.69497	4.63244	9.42642	4922	0.469118	Devereux	11.9701	13.1466	0.873473	0.76809
NTR	M	7.51054	5.63176	8.99658	4667	0.476323	CBCL	5.09278	26.1541	1.45095	2.33483
NTR	M	10.0465	9.00205	10.9979	4429	0.468052	CBCL	4.48882	23.2576	1.5842	2.81602
NTR	M	12.175	11.0062	13.9932	3456	0.462674	CBCL	3.88889	19.2675	1.79372	4.1077
NTR	S	12.4119	8.69541	13.9986	1379	0.480058	YSR	5.22915	18.2218	1.23565	2.17338
NTR	S	14.867	14	15.9945	1761	0.431573	YSR	4.47643	13.4121	1.3459	2.64548
NTR	S	16.9365	16	17.9959	2060	0.434951	YASR	4.0034	11.3672	1.2515	1.81278
NTR	T	7.24876	6	7.99726	1902	0.496845	TRF	2.13354	16.8396	3.266	13.335
NTR	T	9.75302	8	10.9843	2572	0.470062	TRF	2.40124	22.4403	3.206	12.0762
NTR	T	12.1024	11	13.4949	2246	0.466162	TRF	2.19857	18.0479	2.99486	11.0803
QIMR	S	Retrospective			10707	0.4132	DSM-III/DSM-IV	0.980312	2.151	2.196	6.339
Raine	M	5.898	5.407	6.902	1363	0.5136	CBCL	8.45	38.311	1.175	4.696
Raine	M	8.093	7.02	9.67	1347	0.5122	CBCL	7.387	42.292	1.513	5.957
Raine	M	10.577	9.424	12.372	1367	0.519	CBCL	6.245	35.291	1.531	6.059
Raine	S	14.04	12.9	15.05	1331	0.5131	CBCL	5.561	35.477	1.761	6.654
TCHAD	M	8	8	9	660	0.428788	CBCL	4.40303	18.8115	1.54509	3.05476
TCHAD	M	13	13	14	861	0.426249	CBCL	3.39837	17.6748	1.80185	3.43984
TCHAD	M	16	16	17	766	0.429504	CBCL	2.88642	13.1309	2.14189	6.17667
TCHAD	S	13	13	14	959	0.426486	YSR	7.64859	19.4348	0.799395	0.564268
TCHAD	S	16	16	17	1006	0.420477	YSR	7.17594	18.764	0.872432	0.486566
TEDS	M	2.03427	1.859	3.17864	1684	0.452494	SDQ	4.17461	6.9238	0.684788	0.442387
TEDS	M	2.04338	1.70842	3.85216	1937	0.48064	SDQ	4.33399	7.47234	0.765007	0.653683
TEDS	M	3.02245	1.97673	4.99658	1913	0.497125	SDQ	4.41163	7.02261	0.742267	0.677476
TEDS	M	3.02432	1.95483	4.35044	1812	0.456954	SDQ	4.28583	7.16393	0.615852	0.268415
TEDS	M	4.0338	2.94867	5.71116	2579	0.454052	SDQ	2.01425	2.26767	0.669503	0.330738
TEDS	M	4.04345	2.99795	6.22861	2582	0.496127	SDQ	2.08779	2.40857	0.804162	0.849777
TEDS	M	7.05135	5.57426	8.24641	2786	0.452261	SDQ	1.61698	2.37961	1.09611	1.30622
TEDS	M	7.07163	6.423	8.53388	2582	0.494191	SDQ	1.74006	2.74683	1.13782	1.39376
TEDS	M	9.00663	8.48186	10.4641	1477	0.452268	SDQ	1.27387	2.0867	1.48072	2.91099
TEDS	M	9.02881	8.08214	11.3374	1121	0.465656	SDQ	1.26985	2.05078	1.41622	2.44751
TEDS	M	11.2567	9.79055	13.4949	2653	0.457595	SDQ	1.27258	2.04561	1.38383	2.38665
TEDS	M	11.3191	9.79877	13.4949	1834	0.484188	SDQ	1.33165	2.06217	1.33069	2.24936
TEDS	M	16.3145	14.9295	18.757	2127	0.431594	SDQ	1.18794	1.86985	1.75287	4.65713
TEDS	M	16.3448	14.9131	18.5791	1716	0.452797	SDQ	1.2197	1.88654	1.48933	2.77243
TEDS	S	9.00663	8.48186	10.4641	1464	0.452186	SDQ	2.19285	3.38545	0.875305	0.504599
TEDS	S	9.02881	8.08214	11.3374	1099	0.455869	SDQ	2.17478	3.30212	0.847322	0.373885
TEDS	S	11.2594	9.79055	13.4949	2651	0.459449	SDQ	1.8582	2.55295	1.08464	1.34534
TEDS	S	11.3024	9.79877	13.4949	1825	0.483836	SDQ	1.9421	2.87245	1.19364	1.62873
TEDS	S	16.3143	14.9295	18.757	2124	0.429379	SDQ	1.57666	2.05611	1.34942	2.34122
TEDS	S	16.3415	14.9131	18.5791	1706	0.44959	SDQ	1.61811	2.0194	1.26209	1.84364
TEDS	T	7.19231	6.59001	7.95072	2321	0.457561	SDQ	0.634927	1.55015	2.68829	8.55467
TEDS	T	7.20921	6.5681	8.03012	2118	0.501416	SDQ	0.781004	1.9744	2.36973	6.56892
TEDS	T	9.01927	8.4627	10.0862	1174	0.448041	SDQ	0.441794	1.06309	3.28631	13.1664
TEDS	T	9.05315	8.46543	9.96304	973	0.473792	SDQ	0.599435	1.63664	2.86726	9.32491
TEDS	T	11.5132	10.1437	13.3333	2110	0.446919	SDQ	0.540363	1.47411	3.01333	10.7397
TEDS	T	11.5752	10.1355	14.0862	1609	0.481666	SDQ	0.614978	1.53661	2.71013	8.94814
TRAILS	M	11.0797	10.01	12.58	1287	0.477078	CBCL	0.335146	0.0741572	1.18008	4.55296
TRAILS	M	13.5079	12.15	15.08	1266	0.473144	CBCL	0.230077	0.0630842	1.594	5.83506
TRAILS	M	16.1851	14.69	18.48	1171	0.473954	CBCL	0.204194	0.0581531	1.88109	7.83675
TRAILS	S	11.0809	10.01	12.58	1336	0.474551	YSR	0.311245	0.058784	0.96831	3.80845
TRAILS	S	13.5133	12.15	15.08	1338	0.475336	YSR	0.319397	0.0544624	1.00337	4.27042
TRAILS	S	16.2049	14.69	18.36	1308	0.472477	YSR	0.311207	0.056093	0.950175	3.78683
TRAILS	T	11.0415	10.01	12.58	1177	0.46644	TRF	0.270603	0.206261	1.73352	5.45494
TRAILS	T	13.4724	12.15	15.08	1004	0.476096	TRF	0.283865	0.249351	1.85302	5.68507
TRAILS	T	16.0416	14.69	18.23	768	0.479167	TRF	0.28125	0.229791	1.776	5.54656
VTSABD	M	13.9112	12.11	15	548	0.4069	CAPA	1.10949	2.47794	1.71793	2.71641
VTSABD	M	16.4217	15	18	569	0.4286	CAPA	0.7065	1.95772	3.34652	14.75
VTSABD	S	13.9184	12.11	15	552	0.4004	CAPA	1.05254	2.64152	2.3282	7.35
VTSABD	S	16.405	15	18	579	0.4286	CAPA	0.87737	1.83442	2.22773	5.83297
YFS	M	16.92	6	18	1784	0.459641	YFS	2.31704	0.46304	0.56383	3.29095

## Sheet: Supp Table 9
Supplementary Table 9. Overview of number of SNPs before and after QC
			Number of SNPs
Cohort	Rater	Mean age	before QC	after QC
		(rounded)
ABCD	M	5.12	27448454	5420841
ABCD	M	11.55	27448454	4297533
ABCD	S	11.55	27448454	4304462
ABCD	T	5.12	27448454	4310246
ABCD	T	11.55	27448454	4307329
ALSPAC	M	6.78554	27449291	7270861
ALSPAC	M	9.64536	27449291	7270361
ALSPAC	M	11.7172	27449291	7269952
ALSPAC	M	13.1589	27449291	7270249
ALSPAC	M	16.8381	27449291	5914537
ALSPAC	T	8.38098	27449291	5915413
ALSPAC	T	11.3711	27449291	5916136
BREATHE	M	9.22287	37759079	5408781
CATSS	F	9	8527426	5463787
CATSS	F	9	8527426	5463787
CATSS	F	15	8511678	5459846
CATSS	F	18	8506965	4401280
CATSS	M	9	8521637	7284995
CATSS	M	9	8521637	7284995
CATSS	M	12	8517784	6104969
CATSS	M	12	8517753	6104882
CATSS	M	15	8517881	6108530
CATSS	M	18	8516419	6105759
CATSS	S	15	8518825	7282300
CATSS	S	15	8518341	7281825
CATSS	S	18	8518512	6106815
CHDS	M	10	43770494	4334554
CHDS	M	13	43770494	4334230
CHDS	M	16	43770494	4342615
CHDS	S	16	43770494	4339515
COGA	S	Retrospective	8360285	6798392
COGA	S	Retrospective	8355068	5646703
COPSAC2010	M	8	48125757	4512381
Dunedin	M	13	14083261	3690494
Dunedin	M	15	14083261	3698200
Dunedin	S	18	14083261	3698167
E-Risk	S	18	19307906	4502161
FinnTwin	F	11.7834	47105120	5248581
FinnTwin	S	14.1978	47105120	4143059
FinnTwin	S	17.6092	47105120	5249536
FinnTwin	T	11.5428	47105120	5248398
FinnTwin	T	14.2322	47105120	4144200
Gen-R	F	3.05094	50226603	5531558
Gen-R	F	9.78672	50439601	5554573
Gen-R	M	3.0408	50333146	5541452
Gen-R	M	6.00089	50439601	6314714
Gen-R	M	9.70363	50439601	5554879
Gen-R	S	6.09002	50334736	6301041
Gen-R	S	9.83285	50333100	5540993
Gen-R	T	6.66055	50439601	5554343
GINIplus/LISA	M	10.0383	30056331	5333833
GINIplus/LISA	S	15.214	30056331	5333018
GSMS	M	12.86	43770494	4351442
GSMS	M	15.49	43770494	4350373
GSMS	S	12.86	43770494	4351442
GSMS	S	15.49	43770494	4350373
IBG	M	8.13767	8058284	4097618
IBG	M	11.0141	8058284	3820308
IBG	M	13.9969	8058284	3873558
IBG	M	16.3398	8058284	3877160
INMA	M	7.08326	38426522	4533190
INSchool	F	6.77	8291757	3734416
INSchool	F	6.78	8291757	3733771
INSchool	F	11.56	8291757	3731573
INSchool	F	11.58	8291757	3731435
INSchool	M	6.37	8291757	3734837
INSchool	M	6.38	8291757	3734708
INSchool	M	9.04	8291757	3728829
INSchool	M	9.05	8291757	3729027
INSchool	M	10.26	7280444	3474010
INSchool	M	10.26	7280444	3474615
INSchool	M	12.74	8291757	3732785
INSchool	M	12.74	8291757	3733336
INSchool	S	13.09	8291757	3526433
INSchool	T	6.4	8291757	3731950
INSchool	T	6.4	8291757	3732515
INSchool	T	9.06	8291757	3728680
INSchool	T	9.07	8291757	3728276
INSchool	T	10.26	7280444	3474403
INSchool	T	10.26	7280444	3474851
INSchool	T	12.75	8291757	3732080
INSchool	T	12.75	8291757	3732151
MCTFR	S	11.7764	8662960	5116404
MCTFR	S	14.8887	8662960	4101076
MCTFR	S	17.8378	8662960	5116471
MoBa	M	1.5	NA	3984856
MoBa	M	3	NA	3972531
MoBa	M	5	NA	3962957
MoBa	M	8	NA	3962957
MSUTR	F	7.9996	18534722	5321851
MSUTR	F	8.01921	18534722	5325521
MSUTR	M	8.06149	18534722	5325370
MSUTR	T	8.03006	18534722	5326103
MUSP	M	5.554	47099760	5220366
MUSP	M	13.91	47099760	5218960
MUSP	T	13.91	47099760	5219029
NFBC1986	S	16.01	24528837	6498920
NTR	F	3.36591	45211146	5307928
NTR	F	5.69199	45211146	5306916
NTR	F	7.4969	45211146	5308467
NTR	F	10.0231	45211146	5306783
NTR	F	12.1147	45211146	5309017
NTR	M	3.3494	45211146	5307595
NTR	M	5.69497	45211146	5306331
NTR	M	7.51054	45211146	5306866
NTR	M	10.0465	45211146	5308824
NTR	M	12.175	45211146	5306793
NTR	S	12.4119	45211146	4754566
NTR	S	14.867	45211146	4742426
NTR	S	16.9365	45211146	5287924
NTR	T	7.24876	45211146	4746795
NTR	T	9.75302	45211146	5307816
NTR	T	12.1024	45211146	5309885
QIMR	S	Retrospective	47045346	5434202
Raine	M	5.898	46152032	5469146
Raine	M	8.093	46152032	5469146
Raine	M	10.577	46152032	5469146
Raine	S	14.04	46152032	5469146
TCHAD	M	8	8502441	4398382
TCHAD	M	13	8503599	4397824
TCHAD	M	16	8502975	4397750
TCHAD	S	13	8508392	4399589
TCHAD	S	16	8509795	5454783
TEDS	M	2.03427	22171043	5781502
TEDS	M	2.04338	22825421	5807351
TEDS	M	3.02245	22228652	5781834
TEDS	M	3.02432	22803498	5808659
TEDS	M	4.0338	22741253	6555117
TEDS	M	4.04345	23301687	6596739
TEDS	M	7.05135	22836178	6554312
TEDS	M	7.07163	23313498	6596414
TEDS	M	9.00663	22016095	5781949
TEDS	M	9.02881	21918953	5806259
TEDS	M	11.2567	22790730	6553548
TEDS	M	11.3191	22820323	5807831
TEDS	M	16.3145	22503366	6553229
TEDS	M	16.3448	22722579	5806619
TEDS	S	9.00663	22000187	5781912
TEDS	S	9.02881	21870864	5807488
TEDS	S	11.2594	22787268	6554102
TEDS	S	11.3024	22814609	5808057
TEDS	S	16.3143	22499422	6553861
TEDS	S	16.3415	22720173	5805951
TEDS	T	7.19231	22588284	6555305
TEDS	T	7.20921	22983976	6595001
TEDS	T	9.01927	21651856	5785947
TEDS	T	9.05315	21667364	4617126
TEDS	T	11.5132	22480821	6555074
TEDS	T	11.5752	22637063	5807488
TRAILS	M	11.0797	16933190	5459860
TRAILS	M	13.5079	16933190	5459588
TRAILS	M	16.1851	16933190	5457513
TRAILS	S	11.0809	16933190	5461435
TRAILS	S	13.5133	16933190	5460075
TRAILS	S	16.2049	16933190	5461359
TRAILS	T	11.0415	16933190	5460039
TRAILS	T	13.4724	16933190	5455039
TRAILS	T	16.0416	16933190	4397509
VTSABD	M	13.9112	43770494	4317071
VTSABD	M	16.4217	43770494	4319729
VTSABD	S	13.9184	43770494	4315707
VTSABD	S	16.405	43770494	4319322
YFS	M	16.92	38046656	5212671

## Sheet: Supp Table 10
Supplementary Table 10. Variance-covariance matrix
	CLEANED.ABCD_CD_S_11.gz	CLEANED.ABCD_CD_M_11.gz	CLEANED.ABCD_CD_T_11.gz	CLEANED.ABCD_CD_T_5.gz	CLEANED.ABCD_CD_M_5.gz	CLEANED.ALSPAC_CD_M_7.gz	CLEANED.ALSPAC_CD_M_10.gz	CLEANED.ALSPAC_CD_M_12.gz	CLEANED.ALSPAC_CD_M_13.gz	CLEANED.ALSPAC_CD_M_17.gz	CLEANED.ALSPAC_CD_T_8.gz	CLEANED.ALSPAC_CD_T_11.gz	CLEANED.BREATHE_CD_M_9.gz	CLEANED.INMA_CD_M_7.gz	CLEANED.CATSS_CD_M_9.gz	CLEANED.CATSS_CD_F_9.gz	CLEANED.CATSS_ODD_M_9.gz	CLEANED.CATSS_ODD_F_9.gz	CLEANED.CATSS_CD_M_12.gz	CLEANED.CATSS_ODD_M_12.gz	CLEANED.CATSS_CD_M_15.gz	CLEANED.CATSS_CD_F_15.gz	CLEANED.CATSS_CD_S_15.gz	CLEANED.CATSS_AGG_S_15.gz	CLEANED.CATSS_AGG_S_18.gz	CLEANED.CATSS_AGG_M_18.gz	CLEANED.CATSS_AGG_F_18.gz	CLEANED.TCHAD_AGG_M_8.gz	CLEANED.TCHAD_AGG_M_13.gz	CLEANED.TCHAD_AGG_S_13.gz	CLEANED.TCHAD_AGG_M_16.gz	CLEANED.TCHAD_AGG_S_16.gz	CLEANED.COGA_ODD_S_R.gz	CLEANED.COGA_CD_S_R.gz	CLEANED.DUNEDIN_SOCIOAGG_M_13.gz	CLEANED.DUNEDIN_SOCIOAGG_M_15.gz	CLEANED.DUNEDIN_AGG_S_18.gz	CLEANED.ERISK_CD_S_18.gz	CLEANED.FINNTWIN_AGG_F_12.gz	CLEANED.FINNTWIN_AGG_T_12.gz	CLEANED.FINNTWIN_AGG_T_14.gz	CLEANED.FINNTWIN_AGG_S_14.gz	CLEANED.FINNTWIN_AGG_S_17.gz	CLEANED.GENR_AGG_M_3.gz	CLEANED.GENR_AGG_F_3.gz	CLEANED.GENR_AGG_M_6.gz	CLEANED.GENR_AGG_S_6.gz	CLEANED.GENR_AGG_T_7.gz	CLEANED.GENR_AGG_M_10.gz
CLEANED.ABCD_CD_S_11.gz	1	0.426997	0.0897364	0.172354	0.234159	0	0	0	0	0	0	0	0	0	0	0	0	0	0	0	0	0	0	0	0	0	0	0	0	0	0	0	0	0	0	0	0	0	0	0	0	0	0	0	0	0	0	0	0
CLEANED.ABCD_CD_M_11.gz	0.426997	1	0.183396	0.203261	0.299577	0	0	0	0	0	0	0	0	0	0	0	0	0	0	0	0	0	0	0	0	0	0	0	0	0	0	0	0	0	0	0	0	0	0	0	0	0	0	0	0	0	0	0	0
CLEANED.ABCD_CD_T_11.gz	0.0897364	0.183396	1	0.207143	0.147364	0	0	0	0	0	0	0	0	0	0	0	0	0	0	0	0	0	0	0	0	0	0	0	0	0	0	0	0	0	0	0	0	0	0	0	0	0	0	0	0	0	0	0	0
CLEANED.ABCD_CD_T_5.gz	0.172354	0.203261	0.207143	1	0.347896	0	0	0	0	0	0	0	0	0	0	0	0	0	0	0	0	0	0	0	0	0	0	0	0	0	0	0	0	0	0	0	0	0	0	0	0	0	0	0	0	0	0	0	0
CLEANED.ABCD_CD_M_5.gz	0.234159	0.299577	0.147364	0.347896	1	0	0	0	0	0	0	0	0	0	0	0	0	0	0	0	0	0	0	0	0	0	0	0	0	0	0	0	0	0	0	0	0	0	0	0	0	0	0	0	0	0	0	0	0
CLEANED.ALSPAC_CD_M_7.gz	0	0	0	0	0	1	0.565875	0.499646	0.45225	0.353887	0.249605	0.205569	0	0	0	0	0	0	0	0	0	0	0	0	0	0	0	0	0	0	0	0	0	0	0	0	0	0	0	0	0	0	0	0	0	0	0	0	0
CLEANED.ALSPAC_CD_M_10.gz	0	0	0	0	0	0.565875	1	0.586793	0.549602	0.418269	0.23866	0.21814	0	0	0	0	0	0	0	0	0	0	0	0	0	0	0	0	0	0	0	0	0	0	0	0	0	0	0	0	0	0	0	0	0	0	0	0	0
CLEANED.ALSPAC_CD_M_12.gz	0	0	0	0	0	0.499646	0.586793	1	0.608475	0.465095	0.231764	0.242845	0	0	0	0	0	0	0	0	0	0	0	0	0	0	0	0	0	0	0	0	0	0	0	0	0	0	0	0	0	0	0	0	0	0	0	0	0
CLEANED.ALSPAC_CD_M_13.gz	0	0	0	0	0	0.45225	0.549602	0.608475	1	0.496554	0.221012	0.222812	0	0	0	0	0	0	0	0	0	0	0	0	0	0	0	0	0	0	0	0	0	0	0	0	0	0	0	0	0	0	0	0	0	0	0	0	0
CLEANED.ALSPAC_CD_M_17.gz	0	0	0	0	0	0.353887	0.418269	0.465095	0.496554	1	0.176081	0.103303	0	0	0	0	0	0	0	0	0	0	0	0	0	0	0	0	0	0	0	0	0	0	0	0	0	0	0	0	0	0	0	0	0	0	0	0	0
CLEANED.ALSPAC_CD_T_8.gz	0	0	0	0	0	0.249605	0.23866	0.231764	0.221012	0.176081	1	0.420645	0	0	0	0	0	0	0	0	0	0	0	0	0	0	0	0	0	0	0	0	0	0	0	0	0	0	0	0	0	0	0	0	0	0	0	0	0
CLEANED.ALSPAC_CD_T_11.gz	0	0	0	0	0	0.205569	0.21814	0.242845	0.222812	0.103303	0.420645	1	0	0	0	0	0	0	0	0	0	0	0	0	0	0	0	0	0	0	0	0	0	0	0	0	0	0	0	0	0	0	0	0	0	0	0	0	0
CLEANED.BREATHE_CD_M_9.gz	0	0	0	0	0	0	0	0	0	0	0	0	1	0	0	0	0	0	0	0	0	0	0	0	0	0	0	0	0	0	0	0	0	0	0	0	0	0	0	0	0	0	0	0	0	0	0	0	0
CLEANED.INMA_CD_M_7.gz	0	0	0	0	0	0	0	0	0	0	0	0	0	1	0	0	0	0	0	0	0	0	0	0	0	0	0	0	0	0	0	0	0	0	0	0	0	0	0	0	0	0	0	0	0	0	0	0	0
CLEANED.CATSS_CD_M_9.gz	0	0	0	0	0	0	0	0	0	0	0	0	0	0	1	0	0.458289	0	0	0	0.209299	0.131982	0.126592	0.11908	0.121563	0.206257	0.0744889	0	0	0	0	0	0	0	0	0	0	0	0	0	0	0	0	0	0	0	0	0	0
CLEANED.CATSS_CD_F_9.gz	0	0	0	0	0	0	0	0	0	0	0	0	0	0	0	1	0	0.388684	0	0	0.163483	0.0932537	0.0900215	0.0691235	0.114949	0.0632382	0.0278588	0	0	0	0	0	0	0	0	0	0	0	0	0	0	0	0	0	0	0	0	0	0
CLEANED.CATSS_ODD_M_9.gz	0	0	0	0	0	0	0	0	0	0	0	0	0	0	0.458289	0	1	0	0	0	0.274481	0.134235	0.157153	0.154135	0.165487	0.26648	0.208195	0	0	0	0	0	0	0	0	0	0	0	0	0	0	0	0	0	0	0	0	0	0
CLEANED.CATSS_ODD_F_9.gz	0	0	0	0	0	0	0	0	0	0	0	0	0	0	0	0.388684	0	1	0	0	0.0761124	0.179626	0.0240482	0.053955	0.106917	0.048039	0.0597495	0	0	0	0	0	0	0	0	0	0	0	0	0	0	0	0	0	0	0	0	0	0
CLEANED.CATSS_CD_M_12.gz	0	0	0	0	0	0	0	0	0	0	0	0	0	0	0	0	0	0	1	0.415205	0.332802	0.433022	0.119519	0.264503	0.103805	0.13931	0.0324146	0	0	0	0	0	0	0	0	0	0	0	0	0	0	0	0	0	0	0	0	0	0
CLEANED.CATSS_ODD_M_12.gz	0	0	0	0	0	0	0	0	0	0	0	0	0	0	0	0	0	0	0.415205	1	0.407558	0.305083	0.180627	0.32433	0.142865	0.269353	0.121125	0	0	0	0	0	0	0	0	0	0	0	0	0	0	0	0	0	0	0	0	0	0
CLEANED.CATSS_CD_M_15.gz	0	0	0	0	0	0	0	0	0	0	0	0	0	0	0.209299	0.163483	0.274481	0.0761124	0.332802	0.407558	1	0.657947	0.341984	0.317451	0.229954	0.447801	0.382773	0	0	0	0	0	0	0	0	0	0	0	0	0	0	0	0	0	0	0	0	0	0
CLEANED.CATSS_CD_F_15.gz	0	0	0	0	0	0	0	0	0	0	0	0	0	0	0.131982	0.0932537	0.134235	0.179626	0.433022	0.305083	0.657947	1	0.296069	0.365681	0.194237	0.584055	0.462436	0	0	0	0	0	0	0	0	0	0	0	0	0	0	0	0	0	0	0	0	0	0
CLEANED.CATSS_CD_S_15.gz	0	0	0	0	0	0	0	0	0	0	0	0	0	0	0.126592	0.0900215	0.157153	0.0240482	0.119519	0.180627	0.341984	0.296069	1	0.510524	0.309439	0.225849	0.201456	0	0	0	0	0	0	0	0	0	0	0	0	0	0	0	0	0	0	0	0	0	0
CLEANED.CATSS_AGG_S_15.gz	0	0	0	0	0	0	0	0	0	0	0	0	0	0	0.11908	0.0691235	0.154135	0.053955	0.264503	0.32433	0.317451	0.365681	0.510524	1	0.378948	0.22521	0.20635	0	0	0	0	0	0	0	0	0	0	0	0	0	0	0	0	0	0	0	0	0	0
CLEANED.CATSS_AGG_S_18.gz	0	0	0	0	0	0	0	0	0	0	0	0	0	0	0.121563	0.114949	0.165487	0.106917	0.103805	0.142865	0.229954	0.194237	0.309439	0.378948	1	0.287431	0.233705	0	0	0	0	0	0	0	0	0	0	0	0	0	0	0	0	0	0	0	0	0	0
CLEANED.CATSS_AGG_M_18.gz	0	0	0	0	0	0	0	0	0	0	0	0	0	0	0.206257	0.0632382	0.26648	0.048039	0.13931	0.269353	0.447801	0.584055	0.225849	0.22521	0.287431	1	0.435413	0	0	0	0	0	0	0	0	0	0	0	0	0	0	0	0	0	0	0	0	0	0
CLEANED.CATSS_AGG_F_18.gz	0	0	0	0	0	0	0	0	0	0	0	0	0	0	0.0744889	0.0278588	0.208195	0.0597495	0.0324146	0.121125	0.382773	0.462436	0.201456	0.20635	0.233705	0.435413	1	0	0	0	0	0	0	0	0	0	0	0	0	0	0	0	0	0	0	0	0	0	0
CLEANED.TCHAD_AGG_M_8.gz	0	0	0	0	0	0	0	0	0	0	0	0	0	0	0	0	0	0	0	0	0	0	0	0	0	0	0	1	0.593612	0.200274	0.62414	0.240682	0	0	0	0	0	0	0	0	0	0	0	0	0	0	0	0	0
CLEANED.TCHAD_AGG_M_13.gz	0	0	0	0	0	0	0	0	0	0	0	0	0	0	0	0	0	0	0	0	0	0	0	0	0	0	0	0.593612	1	0.372928	0.660752	0.392266	0	0	0	0	0	0	0	0	0	0	0	0	0	0	0	0	0
CLEANED.TCHAD_AGG_S_13.gz	0	0	0	0	0	0	0	0	0	0	0	0	0	0	0	0	0	0	0	0	0	0	0	0	0	0	0	0.200274	0.372928	1	0.27195	0.510859	0	0	0	0	0	0	0	0	0	0	0	0	0	0	0	0	0
CLEANED.TCHAD_AGG_M_16.gz	0	0	0	0	0	0	0	0	0	0	0	0	0	0	0	0	0	0	0	0	0	0	0	0	0	0	0	0.62414	0.660752	0.27195	1	0.399075	0	0	0	0	0	0	0	0	0	0	0	0	0	0	0	0	0
CLEANED.TCHAD_AGG_S_16.gz	0	0	0	0	0	0	0	0	0	0	0	0	0	0	0	0	0	0	0	0	0	0	0	0	0	0	0	0.240682	0.392266	0.510859	0.399075	1	0	0	0	0	0	0	0	0	0	0	0	0	0	0	0	0	0
CLEANED.COGA_ODD_S_R.gz	0	0	0	0	0	0	0	0	0	0	0	0	0	0	0	0	0	0	0	0	0	0	0	0	0	0	0	0	0	0	0	0	1	0.498175	0	0	0	0	0	0	0	0	0	0	0	0	0	0	0
CLEANED.COGA_CD_S_R.gz	0	0	0	0	0	0	0	0	0	0	0	0	0	0	0	0	0	0	0	0	0	0	0	0	0	0	0	0	0	0	0	0	0.498175	1	0	0	0	0	0	0	0	0	0	0	0	0	0	0	0
CLEANED.DUNEDIN_SOCIOAGG_M_13.gz	0	0	0	0	0	0	0	0	0	0	0	0	0	0	0	0	0	0	0	0	0	0	0	0	0	0	0	0	0	0	0	0	0	0	1	0.405586	0.175445	0	0	0	0	0	0	0	0	0	0	0	0
CLEANED.DUNEDIN_SOCIOAGG_M_15.gz	0	0	0	0	0	0	0	0	0	0	0	0	0	0	0	0	0	0	0	0	0	0	0	0	0	0	0	0	0	0	0	0	0	0	0.405586	1	0.224836	0	0	0	0	0	0	0	0	0	0	0	0
CLEANED.DUNEDIN_AGG_S_18.gz	0	0	0	0	0	0	0	0	0	0	0	0	0	0	0	0	0	0	0	0	0	0	0	0	0	0	0	0	0	0	0	0	0	0	0.175445	0.224836	1	0	0	0	0	0	0	0	0	0	0	0	0
CLEANED.ERISK_CD_S_18.gz	0	0	0	0	0	0	0	0	0	0	0	0	0	0	0	0	0	0	0	0	0	0	0	0	0	0	0	0	0	0	0	0	0	0	0	0	0	1	0	0	0	0	0	0	0	0	0	0	0
CLEANED.FINNTWIN_AGG_F_12.gz	0	0	0	0	0	0	0	0	0	0	0	0	0	0	0	0	0	0	0	0	0	0	0	0	0	0	0	0	0	0	0	0	0	0	0	0	0	0	1	0.255216	0.100211	0.125641	0.122216	0	0	0	0	0	0
CLEANED.FINNTWIN_AGG_T_12.gz	0	0	0	0	0	0	0	0	0	0	0	0	0	0	0	0	0	0	0	0	0	0	0	0	0	0	0	0	0	0	0	0	0	0	0	0	0	0	0.255216	1	0.352384	0.137876	0.140762	0	0	0	0	0	0
CLEANED.FINNTWIN_AGG_T_14.gz	0	0	0	0	0	0	0	0	0	0	0	0	0	0	0	0	0	0	0	0	0	0	0	0	0	0	0	0	0	0	0	0	0	0	0	0	0	0	0.100211	0.352384	1	0.109808	0.173923	0	0	0	0	0	0
CLEANED.FINNTWIN_AGG_S_14.gz	0	0	0	0	0	0	0	0	0	0	0	0	0	0	0	0	0	0	0	0	0	0	0	0	0	0	0	0	0	0	0	0	0	0	0	0	0	0	0.125641	0.137876	0.109808	1	0.317915	0	0	0	0	0	0
CLEANED.FINNTWIN_AGG_S_17.gz	0	0	0	0	0	0	0	0	0	0	0	0	0	0	0	0	0	0	0	0	0	0	0	0	0	0	0	0	0	0	0	0	0	0	0	0	0	0	0.122216	0.140762	0.173923	0.317915	1	0	0	0	0	0	0
CLEANED.GENR_AGG_M_3.gz	0	0	0	0	0	0	0	0	0	0	0	0	0	0	0	0	0	0	0	0	0	0	0	0	0	0	0	0	0	0	0	0	0	0	0	0	0	0	0	0	0	0	0	1	0.4696	0.53021	0.166437	0.172326	0.419448
CLEANED.GENR_AGG_F_3.gz	0	0	0	0	0	0	0	0	0	0	0	0	0	0	0	0	0	0	0	0	0	0	0	0	0	0	0	0	0	0	0	0	0	0	0	0	0	0	0	0	0	0	0	0.4696	1	0.325035	0.167476	0.123668	0.257466
CLEANED.GENR_AGG_M_6.gz	0	0	0	0	0	0	0	0	0	0	0	0	0	0	0	0	0	0	0	0	0	0	0	0	0	0	0	0	0	0	0	0	0	0	0	0	0	0	0	0	0	0	0	0.53021	0.325035	1	0.203362	0.253651	0.567644
CLEANED.GENR_AGG_S_6.gz	0	0	0	0	0	0	0	0	0	0	0	0	0	0	0	0	0	0	0	0	0	0	0	0	0	0	0	0	0	0	0	0	0	0	0	0	0	0	0	0	0	0	0	0.166437	0.167476	0.203362	1	0.189608	0.164131
CLEANED.GENR_AGG_T_7.gz	0	0	0	0	0	0	0	0	0	0	0	0	0	0	0	0	0	0	0	0	0	0	0	0	0	0	0	0	0	0	0	0	0	0	0	0	0	0	0	0	0	0	0	0.172326	0.123668	0.253651	0.189608	1	0.244094
CLEANED.GENR_AGG_M_10.gz	0	0	0	0	0	0	0	0	0	0	0	0	0	0	0	0	0	0	0	0	0	0	0	0	0	0	0	0	0	0	0	0	0	0	0	0	0	0	0	0	0	0	0	0.419448	0.257466	0.567644	0.164131	0.244094	1
CLEANED.GENR_AGG_F_10.gz	0	0	0	0	0	0	0	0	0	0	0	0	0	0	0	0	0	0	0	0	0	0	0	0	0	0	0	0	0	0	0	0	0	0	0	0	0	0	0	0	0	0	0	0.30186	0.38394	0.384639	0.172462	0.198081	0.608681
CLEANED.GENR_AGG_S_10.gz	0	0	0	0	0	0	0	0	0	0	0	0	0	0	0	0	0	0	0	0	0	0	0	0	0	0	0	0	0	0	0	0	0	0	0	0	0	0	0	0	0	0	0	0.193707	0.167634	0.293585	0.172675	0.197696	0.443281
CLEANED.GINILISA_CD_M_10.gz	0	0	0	0	0	0	0	0	0	0	0	0	0	0	0	0	0	0	0	0	0	0	0	0	0	0	0	0	0	0	0	0	0	0	0	0	0	0	0	0	0	0	0	0	0	0	0	0	0
CLEANED.GINILISA_CD_S_15.gz	0	0	0	0	0	0	0	0	0	0	0	0	0	0	0	0	0	0	0	0	0	0	0	0	0	0	0	0	0	0	0	0	0	0	0	0	0	0	0	0	0	0	0	0	0	0	0	0	0
CLEANED.IBG_AGG_M_8.gz	0	0	0	0	0	0	0	0	0	0	0	0	0	0	0	0	0	0	0	0	0	0	0	0	0	0	0	0	0	0	0	0	0	0	0	0	0	0	0	0	0	0	0	0	0	0	0	0	0
CLEANED.IBG_AGG_M_11.gz	0	0	0	0	0	0	0	0	0	0	0	0	0	0	0	0	0	0	0	0	0	0	0	0	0	0	0	0	0	0	0	0	0	0	0	0	0	0	0	0	0	0	0	0	0	0	0	0	0
CLEANED.IBG_AGG_M_14.gz	0	0	0	0	0	0	0	0	0	0	0	0	0	0	0	0	0	0	0	0	0	0	0	0	0	0	0	0	0	0	0	0	0	0	0	0	0	0	0	0	0	0	0	0	0	0	0	0	0
CLEANED.IBG_AGG_M_17.gz	0	0	0	0	0	0	0	0	0	0	0	0	0	0	0	0	0	0	0	0	0	0	0	0	0	0	0	0	0	0	0	0	0	0	0	0	0	0	0	0	0	0	0	0	0	0	0	0	0
CLEANED.MSUTR_AGG_M_8.gz	0	0	0	0	0	0	0	0	0	0	0	0	0	0	0	0	0	0	0	0	0	0	0	0	0	0	0	0	0	0	0	0	0	0	0	0	0	0	0	0	0	0	0	0	0	0	0	0	0
CLEANED.MSUTR_AGG_F_8_CBCL.gz	0	0	0	0	0	0	0	0	0	0	0	0	0	0	0	0	0	0	0	0	0	0	0	0	0	0	0	0	0	0	0	0	0	0	0	0	0	0	0	0	0	0	0	0	0	0	0	0	0
CLEANED.MSUTR_AGG_F_8_ASR.gz	0	0	0	0	0	0	0	0	0	0	0	0	0	0	0	0	0	0	0	0	0	0	0	0	0	0	0	0	0	0	0	0	0	0	0	0	0	0	0	0	0	0	0	0	0	0	0	0	0
CLEANED.MSUTR_AGG_T_8.gz	0	0	0	0	0	0	0	0	0	0	0	0	0	0	0	0	0	0	0	0	0	0	0	0	0	0	0	0	0	0	0	0	0	0	0	0	0	0	0	0	0	0	0	0	0	0	0	0	0
CLEANED.MUSP_AGG_M_5.gz	0	0	0	0	0	0	0	0	0	0	0	0	0	0	0	0	0	0	0	0	0	0	0	0	0	0	0	0	0	0	0	0	0	0	0	0	0	0	0	0	0	0	0	0	0	0	0	0	0
CLEANED.MUSP_AGG_M_14.gz	0	0	0	0	0	0	0	0	0	0	0	0	0	0	0	0	0	0	0	0	0	0	0	0	0	0	0	0	0	0	0	0	0	0	0	0	0	0	0	0	0	0	0	0	0	0	0	0	0
CLEANED.MUSP_AGG_T_14.gz	0	0	0	0	0	0	0	0	0	0	0	0	0	0	0	0	0	0	0	0	0	0	0	0	0	0	0	0	0	0	0	0	0	0	0	0	0	0	0	0	0	0	0	0	0	0	0	0	0
CLEANED.NFBC_AGG_S_16.gz	0	0	0	0	0	0	0	0	0	0	0	0	0	0	0	0	0	0	0	0	0	0	0	0	0	0	0	0	0	0	0	0	0	0	0	0	0	0	0	0	0	0	0	0	0	0	0	0	0
CLEANED.NTR_AGG_M_3.gz	0	0	0	0	0	0	0	0	0	0	0	0	0	0	0	0	0	0	0	0	0	0	0	0	0	0	0	0	0	0	0	0	0	0	0	0	0	0	0	0	0	0	0	0	0	0	0	0	0
CLEANED.NTR_AGG_M_5.gz	0	0	0	0	0	0	0	0	0	0	0	0	0	0	0	0	0	0	0	0	0	0	0	0	0	0	0	0	0	0	0	0	0	0	0	0	0	0	0	0	0	0	0	0	0	0	0	0	0
CLEANED.NTR_AGG_M_7.gz	0	0	0	0	0	0	0	0	0	0	0	0	0	0	0	0	0	0	0	0	0	0	0	0	0	0	0	0	0	0	0	0	0	0	0	0	0	0	0	0	0	0	0	0	0	0	0	0	0
CLEANED.NTR_AGG_M_10.gz	0	0	0	0	0	0	0	0	0	0	0	0	0	0	0	0	0	0	0	0	0	0	0	0	0	0	0	0	0	0	0	0	0	0	0	0	0	0	0	0	0	0	0	0	0	0	0	0	0
CLEANED.NTR_AGG_M_12.gz	0	0	0	0	0	0	0	0	0	0	0	0	0	0	0	0	0	0	0	0	0	0	0	0	0	0	0	0	0	0	0	0	0	0	0	0	0	0	0	0	0	0	0	0	0	0	0	0	0
CLEANED.NTR_AGG_F_3.gz	0	0	0	0	0	0	0	0	0	0	0	0	0	0	0	0	0	0	0	0	0	0	0	0	0	0	0	0	0	0	0	0	0	0	0	0	0	0	0	0	0	0	0	0	0	0	0	0	0
CLEANED.NTR_AGG_F_5.gz	0	0	0	0	0	0	0	0	0	0	0	0	0	0	0	0	0	0	0	0	0	0	0	0	0	0	0	0	0	0	0	0	0	0	0	0	0	0	0	0	0	0	0	0	0	0	0	0	0
CLEANED.NTR_AGG_F_7.gz	0	0	0	0	0	0	0	0	0	0	0	0	0	0	0	0	0	0	0	0	0	0	0	0	0	0	0	0	0	0	0	0	0	0	0	0	0	0	0	0	0	0	0	0	0	0	0	0	0
CLEANED.NTR_AGG_F_10.gz	0	0	0	0	0	0	0	0	0	0	0	0	0	0	0	0	0	0	0	0	0	0	0	0	0	0	0	0	0	0	0	0	0	0	0	0	0	0	0	0	0	0	0	0	0	0	0	0	0
CLEANED.NTR_AGG_F_12.gz	0	0	0	0	0	0	0	0	0	0	0	0	0	0	0	0	0	0	0	0	0	0	0	0	0	0	0	0	0	0	0	0	0	0	0	0	0	0	0	0	0	0	0	0	0	0	0	0	0
CLEANED.NTR_AGG_T_7.gz	0	0	0	0	0	0	0	0	0	0	0	0	0	0	0	0	0	0	0	0	0	0	0	0	0	0	0	0	0	0	0	0	0	0	0	0	0	0	0	0	0	0	0	0	0	0	0	0	0
CLEANED.NTR_AGG_T_9.gz	0	0	0	0	0	0	0	0	0	0	0	0	0	0	0	0	0	0	0	0	0	0	0	0	0	0	0	0	0	0	0	0	0	0	0	0	0	0	0	0	0	0	0	0	0	0	0	0	0
CLEANED.NTR_AGG_T_12.gz	0	0	0	0	0	0	0	0	0	0	0	0	0	0	0	0	0	0	0	0	0	0	0	0	0	0	0	0	0	0	0	0	0	0	0	0	0	0	0	0	0	0	0	0	0	0	0	0	0
CLEANED.NTR_AGG_S_12.gz	0	0	0	0	0	0	0	0	0	0	0	0	0	0	0	0	0	0	0	0	0	0	0	0	0	0	0	0	0	0	0	0	0	0	0	0	0	0	0	0	0	0	0	0	0	0	0	0	0
CLEANED.NTR_AGG_S_15.gz	0	0	0	0	0	0	0	0	0	0	0	0	0	0	0	0	0	0	0	0	0	0	0	0	0	0	0	0	0	0	0	0	0	0	0	0	0	0	0	0	0	0	0	0	0	0	0	0	0
CLEANED.NTR_AGG_S_17.gz	0	0	0	0	0	0	0	0	0	0	0	0	0	0	0	0	0	0	0	0	0	0	0	0	0	0	0	0	0	0	0	0	0	0	0	0	0	0	0	0	0	0	0	0	0	0	0	0	0
CLEANED.RAINE_AGG_M_5.gz	0	0	0	0	0	0	0	0	0	0	0	0	0	0	0	0	0	0	0	0	0	0	0	0	0	0	0	0	0	0	0	0	0	0	0	0	0	0	0	0	0	0	0	0	0	0	0	0	0
CLEANED.RAINE_AGG_M_8.gz	0	0	0	0	0	0	0	0	0	0	0	0	0	0	0	0	0	0	0	0	0	0	0	0	0	0	0	0	0	0	0	0	0	0	0	0	0	0	0	0	0	0	0	0	0	0	0	0	0
CLEANED.RAINE_AGG_M_10.gz	0	0	0	0	0	0	0	0	0	0	0	0	0	0	0	0	0	0	0	0	0	0	0	0	0	0	0	0	0	0	0	0	0	0	0	0	0	0	0	0	0	0	0	0	0	0	0	0	0
CLEANED.RAINE_AGG_S_13.gz	0	0	0	0	0	0	0	0	0	0	0	0	0	0	0	0	0	0	0	0	0	0	0	0	0	0	0	0	0	0	0	0	0	0	0	0	0	0	0	0	0	0	0	0	0	0	0	0	0
CLEANED.TEDS_CD_M_2_AFFY.gz	0	0	0	0	0	0	0	0	0	0	0	0	0	0	0	0	0	0	0	0	0	0	0	0	0	0	0	0	0	0	0	0	0	0	0	0	0	0	0	0	0	0	0	0	0	0	0	0	0
CLEANED.TEDS_CD_M_3_AFFY.gz	0	0	0	0	0	0	0	0	0	0	0	0	0	0	0	0	0	0	0	0	0	0	0	0	0	0	0	0	0	0	0	0	0	0	0	0	0	0	0	0	0	0	0	0	0	0	0	0	0
CLEANED.TEDS_CD_M_4_AFFY.gz	0	0	0	0	0	0	0	0	0	0	0	0	0	0	0	0	0	0	0	0	0	0	0	0	0	0	0	0	0	0	0	0	0	0	0	0	0	0	0	0	0	0	0	0	0	0	0	0	0
CLEANED.TEDS_CD_M_7_AFFY.gz	0	0	0	0	0	0	0	0	0	0	0	0	0	0	0	0	0	0	0	0	0	0	0	0	0	0	0	0	0	0	0	0	0	0	0	0	0	0	0	0	0	0	0	0	0	0	0	0	0
CLEANED.TEDS_CD_T_7_AFFY.gz	0	0	0	0	0	0	0	0	0	0	0	0	0	0	0	0	0	0	0	0	0	0	0	0	0	0	0	0	0	0	0	0	0	0	0	0	0	0	0	0	0	0	0	0	0	0	0	0	0
CLEANED.TEDS_CD_M_9_AFFY.gz	0	0	0	0	0	0	0	0	0	0	0	0	0	0	0	0	0	0	0	0	0	0	0	0	0	0	0	0	0	0	0	0	0	0	0	0	0	0	0	0	0	0	0	0	0	0	0	0	0
CLEANED.TEDS_CD_T_9_AFFY.gz	0	0	0	0	0	0	0	0	0	0	0	0	0	0	0	0	0	0	0	0	0	0	0	0	0	0	0	0	0	0	0	0	0	0	0	0	0	0	0	0	0	0	0	0	0	0	0	0	0
CLEANED.TEDS_CD_S_9_AFFY.gz	0	0	0	0	0	0	0	0	0	0	0	0	0	0	0	0	0	0	0	0	0	0	0	0	0	0	0	0	0	0	0	0	0	0	0	0	0	0	0	0	0	0	0	0	0	0	0	0	0
CLEANED.TEDS_CD_M_12_AFFY.gz	0	0	0	0	0	0	0	0	0	0	0	0	0	0	0	0	0	0	0	0	0	0	0	0	0	0	0	0	0	0	0	0	0	0	0	0	0	0	0	0	0	0	0	0	0	0	0	0	0
CLEANED.TEDS_CD_T_12_AFFY.gz	0	0	0	0	0	0	0	0	0	0	0	0	0	0	0	0	0	0	0	0	0	0	0	0	0	0	0	0	0	0	0	0	0	0	0	0	0	0	0	0	0	0	0	0	0	0	0	0	0
CLEANED.TEDS_CD_S_12_AFFY.gz	0	0	0	0	0	0	0	0	0	0	0	0	0	0	0	0	0	0	0	0	0	0	0	0	0	0	0	0	0	0	0	0	0	0	0	0	0	0	0	0	0	0	0	0	0	0	0	0	0
CLEANED.TEDS_CD_S_16_AFFY.gz	0	0	0	0	0	0	0	0	0	0	0	0	0	0	0	0	0	0	0	0	0	0	0	0	0	0	0	0	0	0	0	0	0	0	0	0	0	0	0	0	0	0	0	0	0	0	0	0	0
CLEANED.TEDS_CD_M_16_AFFY.gz	0	0	0	0	0	0	0	0	0	0	0	0	0	0	0	0	0	0	0	0	0	0	0	0	0	0	0	0	0	0	0	0	0	0	0	0	0	0	0	0	0	0	0	0	0	0	0	0	0
CLEANED.TEDS_CD_M_2_OEE.gz	0	0	0	0	0	0	0	0	0	0	0	0	0	0	0	0	0	0	0	0	0	0	0	0	0	0	0	0	0	0	0	0	0	0	0	0	0	0	0	0	0	0	0	0	0	0	0	0	0
CLEANED.TEDS_CD_M_3_OEE.gz	0	0	0	0	0	0	0	0	0	0	0	0	0	0	0	0	0	0	0	0	0	0	0	0	0	0	0	0	0	0	0	0	0	0	0	0	0	0	0	0	0	0	0	0	0	0	0	0	0
CLEANED.TEDS_CD_M_4_OEE.gz	0	0	0	0	0	0	0	0	0	0	0	0	0	0	0	0	0	0	0	0	0	0	0	0	0	0	0	0	0	0	0	0	0	0	0	0	0	0	0	0	0	0	0	0	0	0	0	0	0
CLEANED.TEDS_CD_M_7_OEE.gz	0	0	0	0	0	0	0	0	0	0	0	0	0	0	0	0	0	0	0	0	0	0	0	0	0	0	0	0	0	0	0	0	0	0	0	0	0	0	0	0	0	0	0	0	0	0	0	0	0
CLEANED.TEDS_CD_T_7_OEE.gz	0	0	0	0	0	0	0	0	0	0	0	0	0	0	0	0	0	0	0	0	0	0	0	0	0	0	0	0	0	0	0	0	0	0	0	0	0	0	0	0	0	0	0	0	0	0	0	0	0
CLEANED.TEDS_CD_M_9_OEE.gz	0	0	0	0	0	0	0	0	0	0	0	0	0	0	0	0	0	0	0	0	0	0	0	0	0	0	0	0	0	0	0	0	0	0	0	0	0	0	0	0	0	0	0	0	0	0	0	0	0
CLEANED.TEDS_CD_T_9_OEE.gz	0	0	0	0	0	0	0	0	0	0	0	0	0	0	0	0	0	0	0	0	0	0	0	0	0	0	0	0	0	0	0	0	0	0	0	0	0	0	0	0	0	0	0	0	0	0	0	0	0
CLEANED.TEDS_CD_S_9_OEE.gz	0	0	0	0	0	0	0	0	0	0	0	0	0	0	0	0	0	0	0	0	0	0	0	0	0	0	0	0	0	0	0	0	0	0	0	0	0	0	0	0	0	0	0	0	0	0	0	0	0
CLEANED.TEDS_CD_M_12_OEE.gz	0	0	0	0	0	0	0	0	0	0	0	0	0	0	0	0	0	0	0	0	0	0	0	0	0	0	0	0	0	0	0	0	0	0	0	0	0	0	0	0	0	0	0	0	0	0	0	0	0
CLEANED.TEDS_CD_T_12_OEE.gz	0	0	0	0	0	0	0	0	0	0	0	0	0	0	0	0	0	0	0	0	0	0	0	0	0	0	0	0	0	0	0	0	0	0	0	0	0	0	0	0	0	0	0	0	0	0	0	0	0
CLEANED.TEDS_CD_S_12_OEE.gz	0	0	0	0	0	0	0	0	0	0	0	0	0	0	0	0	0	0	0	0	0	0	0	0	0	0	0	0	0	0	0	0	0	0	0	0	0	0	0	0	0	0	0	0	0	0	0	0	0
CLEANED.TEDS_CD_S_16_OEE.gz	0	0	0	0	0	0	0	0	0	0	0	0	0	0	0	0	0	0	0	0	0	0	0	0	0	0	0	0	0	0	0	0	0	0	0	0	0	0	0	0	0	0	0	0	0	0	0	0	0
CLEANED.TEDS_CD_M_16_OEE.gz	0	0	0	0	0	0	0	0	0	0	0	0	0	0	0	0	0	0	0	0	0	0	0	0	0	0	0	0	0	0	0	0	0	0	0	0	0	0	0	0	0	0	0	0	0	0	0	0	0
CLEANED.TRAILS_AGG_S_11_POP.gz	0	0	0	0	0	0	0	0	0	0	0	0	0	0	0	0	0	0	0	0	0	0	0	0	0	0	0	0	0	0	0	0	0	0	0	0	0	0	0	0	0	0	0	0	0	0	0	0	0
CLEANED.TRAILS_AGG_M_11_POP.gz	0	0	0	0	0	0	0	0	0	0	0	0	0	0	0	0	0	0	0	0	0	0	0	0	0	0	0	0	0	0	0	0	0	0	0	0	0	0	0	0	0	0	0	0	0	0	0	0	0
CLEANED.TRAILS_AGG_T_11_POP.gz	0	0	0	0	0	0	0	0	0	0	0	0	0	0	0	0	0	0	0	0	0	0	0	0	0	0	0	0	0	0	0	0	0	0	0	0	0	0	0	0	0	0	0	0	0	0	0	0	0
CLEANED.TRAILS_AGG_S_14_POP.gz	0	0	0	0	0	0	0	0	0	0	0	0	0	0	0	0	0	0	0	0	0	0	0	0	0	0	0	0	0	0	0	0	0	0	0	0	0	0	0	0	0	0	0	0	0	0	0	0	0
CLEANED.TRAILS_AGG_M_14_POP.gz	0	0	0	0	0	0	0	0	0	0	0	0	0	0	0	0	0	0	0	0	0	0	0	0	0	0	0	0	0	0	0	0	0	0	0	0	0	0	0	0	0	0	0	0	0	0	0	0	0
CLEANED.TRAILS_AGG_T_14_POP.gz	0	0	0	0	0	0	0	0	0	0	0	0	0	0	0	0	0	0	0	0	0	0	0	0	0	0	0	0	0	0	0	0	0	0	0	0	0	0	0	0	0	0	0	0	0	0	0	0	0
CLEANED.TRAILS_AGG_S_16_POP.gz	0	0	0	0	0	0	0	0	0	0	0	0	0	0	0	0	0	0	0	0	0	0	0	0	0	0	0	0	0	0	0	0	0	0	0	0	0	0	0	0	0	0	0	0	0	0	0	0	0
CLEANED.TRAILS_AGG_M_16_POP.gz	0	0	0	0	0	0	0	0	0	0	0	0	0	0	0	0	0	0	0	0	0	0	0	0	0	0	0	0	0	0	0	0	0	0	0	0	0	0	0	0	0	0	0	0	0	0	0	0	0
CLEANED.TRAILS_AGG_T_16_POP.gz	0	0	0	0	0	0	0	0	0	0	0	0	0	0	0	0	0	0	0	0	0	0	0	0	0	0	0	0	0	0	0	0	0	0	0	0	0	0	0	0	0	0	0	0	0	0	0	0	0
CLEANED.YFS_AGG_M_17.gz	0	0	0	0	0	0	0	0	0	0	0	0	0	0	0	0	0	0	0	0	0	0	0	0	0	0	0	0	0	0	0	0	0	0	0	0	0	0	0	0	0	0	0	0	0	0	0	0	0
CLEANED.MCTFR_AGG_S_11.gz	0	0	0	0	0	0	0	0	0	0	0	0	0	0	0	0	0	0	0	0	0	0	0	0	0	0	0	0	0	0	0	0	0	0	0	0	0	0	0	0	0	0	0	0	0	0	0	0	0
CLEANED.MCTFR_AGG_S_14.gz	0	0	0	0	0	0	0	0	0	0	0	0	0	0	0	0	0	0	0	0	0	0	0	0	0	0	0	0	0	0	0	0	0	0	0	0	0	0	0	0	0	0	0	0	0	0	0	0	0
CLEANED.MCTFR_AGG_S_17.gz	0	0	0	0	0	0	0	0	0	0	0	0	0	0	0	0	0	0	0	0	0	0	0	0	0	0	0	0	0	0	0	0	0	0	0	0	0	0	0	0	0	0	0	0	0	0	0	0	0
CLEANED.MOBA_AGG_M_2.gz	0	0	0	0	0	0	0	0	0	0	0	0	0	0	0	0	0	0	0	0	0	0	0	0	0	0	0	0	0	0	0	0	0	0	0	0	0	0	0	0	0	0	0	0	0	0	0	0	0
CLEANED.MOBA_AGG_M_3.gz	0	0	0	0	0	0	0	0	0	0	0	0	0	0	0	0	0	0	0	0	0	0	0	0	0	0	0	0	0	0	0	0	0	0	0	0	0	0	0	0	0	0	0	0	0	0	0	0	0
CLEANED.MOBA_AGG_M_5.gz	0	0	0	0	0	0	0	0	0	0	0	0	0	0	0	0	0	0	0	0	0	0	0	0	0	0	0	0	0	0	0	0	0	0	0	0	0	0	0	0	0	0	0	0	0	0	0	0	0
CLEANED.MOBA_AGG_M_8.gz	0	0	0	0	0	0	0	0	0	0	0	0	0	0	0	0	0	0	0	0	0	0	0	0	0	0	0	0	0	0	0	0	0	0	0	0	0	0	0	0	0	0	0	0	0	0	0	0	0
CLEANED.QIMR_CD_S_R.gz	0	0	0	0	0	0	0	0	0	0	0	0	0	0	0	0	0	0	0	0	0	0	0	0	0	0	0	0	0	0	0	0	0	0	0	0	0	0	0	0	0	0	0	0	0	0	0	0	0
CLEANED.QIMR_AGG_S_R.gz	0	0	0	0	0	0	0	0	0	0	0	0	0	0	0	0	0	0	0	0	0	0	0	0	0	0	0	0	0	0	0	0	0	0	0	0	0	0	0	0	0	0	0	0	0	0	0	0	0
CLEANED.INSchool_AGG_T_10_PsyChip.gz	0	0	0	0	0	0	0	0	0	0	0	0	0	0	0	0	0	0	0	0	0	0	0	0	0	0	0	0	0	0	0	0	0	0	0	0	0	0	0	0	0	0	0	0	0	0	0	0	0
CLEANED.INSchool_CD_T_10_PsyChip.gz	0	0	0	0	0	0	0	0	0	0	0	0	0	0	0	0	0	0	0	0	0	0	0	0	0	0	0	0	0	0	0	0	0	0	0	0	0	0	0	0	0	0	0	0	0	0	0	0	0
CLEANED.INSchool_CD_M_10_PsyChip.gz	0	0	0	0	0	0	0	0	0	0	0	0	0	0	0	0	0	0	0	0	0	0	0	0	0	0	0	0	0	0	0	0	0	0	0	0	0	0	0	0	0	0	0	0	0	0	0	0	0
CLEANED.INSchool_AGG_M_10_PsyChip.gz	0	0	0	0	0	0	0	0	0	0	0	0	0	0	0	0	0	0	0	0	0	0	0	0	0	0	0	0	0	0	0	0	0	0	0	0	0	0	0	0	0	0	0	0	0	0	0	0	0
CLEANED.INSchool_AGG_S_13_GSA.gz	0	0	0	0	0	0	0	0	0	0	0	0	0	0	0	0	0	0	0	0	0	0	0	0	0	0	0	0	0	0	0	0	0	0	0	0	0	0	0	0	0	0	0	0	0	0	0	0	0
CLEANED.INSchool_AGG_T_6_GSA.gz	0	0	0	0	0	0	0	0	0	0	0	0	0	0	0	0	0	0	0	0	0	0	0	0	0	0	0	0	0	0	0	0	0	0	0	0	0	0	0	0	0	0	0	0	0	0	0	0	0
CLEANED.INSchool_CD_T_6_GSA.gz	0	0	0	0	0	0	0	0	0	0	0	0	0	0	0	0	0	0	0	0	0	0	0	0	0	0	0	0	0	0	0	0	0	0	0	0	0	0	0	0	0	0	0	0	0	0	0	0	0
CLEANED.INSchool_CD_M_6_GSA.gz	0	0	0	0	0	0	0	0	0	0	0	0	0	0	0	0	0	0	0	0	0	0	0	0	0	0	0	0	0	0	0	0	0	0	0	0	0	0	0	0	0	0	0	0	0	0	0	0	0
CLEANED.INSchool_AGG_M_6_GSA.gz	0	0	0	0	0	0	0	0	0	0	0	0	0	0	0	0	0	0	0	0	0	0	0	0	0	0	0	0	0	0	0	0	0	0	0	0	0	0	0	0	0	0	0	0	0	0	0	0	0
CLEANED.INSchool_AGG_T_9_GSA.gz	0	0	0	0	0	0	0	0	0	0	0	0	0	0	0	0	0	0	0	0	0	0	0	0	0	0	0	0	0	0	0	0	0	0	0	0	0	0	0	0	0	0	0	0	0	0	0	0	0
CLEANED.INSchool_CD_T_9_GSA.gz	0	0	0	0	0	0	0	0	0	0	0	0	0	0	0	0	0	0	0	0	0	0	0	0	0	0	0	0	0	0	0	0	0	0	0	0	0	0	0	0	0	0	0	0	0	0	0	0	0
CLEANED.INSchool_CD_M_9_GSA.gz	0	0	0	0	0	0	0	0	0	0	0	0	0	0	0	0	0	0	0	0	0	0	0	0	0	0	0	0	0	0	0	0	0	0	0	0	0	0	0	0	0	0	0	0	0	0	0	0	0
CLEANED.INSchool_AGG_M_9_GSA.gz	0	0	0	0	0	0	0	0	0	0	0	0	0	0	0	0	0	0	0	0	0	0	0	0	0	0	0	0	0	0	0	0	0	0	0	0	0	0	0	0	0	0	0	0	0	0	0	0	0
CLEANED.INSchool_AGG_T_13_GSA.gz	0	0	0	0	0	0	0	0	0	0	0	0	0	0	0	0	0	0	0	0	0	0	0	0	0	0	0	0	0	0	0	0	0	0	0	0	0	0	0	0	0	0	0	0	0	0	0	0	0
CLEANED.INSchool_CD_T_13_GSA.gz	0	0	0	0	0	0	0	0	0	0	0	0	0	0	0	0	0	0	0	0	0	0	0	0	0	0	0	0	0	0	0	0	0	0	0	0	0	0	0	0	0	0	0	0	0	0	0	0	0
CLEANED.INSchool_CD_M_13_GSA.gz	0	0	0	0	0	0	0	0	0	0	0	0	0	0	0	0	0	0	0	0	0	0	0	0	0	0	0	0	0	0	0	0	0	0	0	0	0	0	0	0	0	0	0	0	0	0	0	0	0
CLEANED.INSchool_AGG_M_13_GSA.gz	0	0	0	0	0	0	0	0	0	0	0	0	0	0	0	0	0	0	0	0	0	0	0	0	0	0	0	0	0	0	0	0	0	0	0	0	0	0	0	0	0	0	0	0	0	0	0	0	0
CLEANED.INSchool_CD_F_7_GSA.gz	0	0	0	0	0	0	0	0	0	0	0	0	0	0	0	0	0	0	0	0	0	0	0	0	0	0	0	0	0	0	0	0	0	0	0	0	0	0	0	0	0	0	0	0	0	0	0	0	0
CLEANED.INSchool_AGG_F_7_GSA.gz	0	0	0	0	0	0	0	0	0	0	0	0	0	0	0	0	0	0	0	0	0	0	0	0	0	0	0	0	0	0	0	0	0	0	0	0	0	0	0	0	0	0	0	0	0	0	0	0	0
CLEANED.INSchool_CD_F_12_GSA.gz	0	0	0	0	0	0	0	0	0	0	0	0	0	0	0	0	0	0	0	0	0	0	0	0	0	0	0	0	0	0	0	0	0	0	0	0	0	0	0	0	0	0	0	0	0	0	0	0	0
CLEANED.INSchool_AGG_F_12_GSA.gz	0	0	0	0	0	0	0	0	0	0	0	0	0	0	0	0	0	0	0	0	0	0	0	0	0	0	0	0	0	0	0	0	0	0	0	0	0	0	0	0	0	0	0	0	0	0	0	0	0
CLEANED.COPSAC_CD_M_8.gz	0	0	0	0	0	0	0	0	0	0	0	0	0	0	0	0	0	0	0	0	0	0	0	0	0	0	0	0	0	0	0	0	0	0	0	0	0	0	0	0	0	0	0	0	0	0	0	0	0
CLEANED.GEDI_CHDS_ODD_M_10.gz	0	0	0	0	0	0	0	0	0	0	0	0	0	0	0	0	0	0	0	0	0	0	0	0	0	0	0	0	0	0	0	0	0	0	0	0	0	0	0	0	0	0	0	0	0	0	0	0	0
CLEANED.GEDI_CHDS_ODD_M_13.gz	0	0	0	0	0	0	0	0	0	0	0	0	0	0	0	0	0	0	0	0	0	0	0	0	0	0	0	0	0	0	0	0	0	0	0	0	0	0	0	0	0	0	0	0	0	0	0	0	0
CLEANED.GEDI_CHDS_ODD_M_16.gz	0	0	0	0	0	0	0	0	0	0	0	0	0	0	0	0	0	0	0	0	0	0	0	0	0	0	0	0	0	0	0	0	0	0	0	0	0	0	0	0	0	0	0	0	0	0	0	0	0
CLEANED.GEDI_CHDS_ODD_S_16.gz	0	0	0	0	0	0	0	0	0	0	0	0	0	0	0	0	0	0	0	0	0	0	0	0	0	0	0	0	0	0	0	0	0	0	0	0	0	0	0	0	0	0	0	0	0	0	0	0	0
CLEANED.GEDI_GSMS_AGG_S_13.gz	0	0	0	0	0	0	0	0	0	0	0	0	0	0	0	0	0	0	0	0	0	0	0	0	0	0	0	0	0	0	0	0	0	0	0	0	0	0	0	0	0	0	0	0	0	0	0	0	0
CLEANED.GEDI_GSMS_AGG_S_16.gz	0	0	0	0	0	0	0	0	0	0	0	0	0	0	0	0	0	0	0	0	0	0	0	0	0	0	0	0	0	0	0	0	0	0	0	0	0	0	0	0	0	0	0	0	0	0	0	0	0
CLEANED.GEDI_GSMS_AGG_M_13.gz	0	0	0	0	0	0	0	0	0	0	0	0	0	0	0	0	0	0	0	0	0	0	0	0	0	0	0	0	0	0	0	0	0	0	0	0	0	0	0	0	0	0	0	0	0	0	0	0	0
CLEANED.GEDI_GSMS_AGG_M_16.gz	0	0	0	0	0	0	0	0	0	0	0	0	0	0	0	0	0	0	0	0	0	0	0	0	0	0	0	0	0	0	0	0	0	0	0	0	0	0	0	0	0	0	0	0	0	0	0	0	0
CLEANED.GEDI_VTSABD_AGG_M_13.gz	0	0	0	0	0	0	0	0	0	0	0	0	0	0	0	0	0	0	0	0	0	0	0	0	0	0	0	0	0	0	0	0	0	0	0	0	0	0	0	0	0	0	0	0	0	0	0	0	0
CLEANED.GEDI_VTSABD_AGG_S_13.gz	0	0	0	0	0	0	0	0	0	0	0	0	0	0	0	0	0	0	0	0	0	0	0	0	0	0	0	0	0	0	0	0	0	0	0	0	0	0	0	0	0	0	0	0	0	0	0	0	0
CLEANED.GEDI_VTSABD_AGG_M_16.gz	0	0	0	0	0	0	0	0	0	0	0	0	0	0	0	0	0	0	0	0	0	0	0	0	0	0	0	0	0	0	0	0	0	0	0	0	0	0	0	0	0	0	0	0	0	0	0	0	0
CLEANED.GEDI_VTSABD_AGG_S_16.gz	0	0	0	0	0	0	0	0	0	0	0	0	0	0	0	0	0	0	0	0	0	0	0	0	0	0	0	0	0	0	0	0	0	0	0	0	0	0	0	0	0	0	0	0	0	0	0	0	0
[truncated: 115 more columns]

[truncated: 11 more sheets: Supp Table 11, Supp Table 12, Supp Table 13, Supp Table 14, Supp Table 15, Supp Table 16, Supp Table 17, Supp Table 18, Supp Table 19, Supp Table 20, Supp Table 21]
